# Supplementary material for: Participation of preovulatory follicles in the activation of primordial follicles in mouse ovaries
Source: Int J Biol Sci. 2024 Jul 8;20(10):3863–80. doi: 10.7150/ijbs.95020 (PMC11302884; doi:10.7150/ijbs.95020)
Supplement: Supplementary file 2 — Supplementary table 1. [file ijbsv20p3863s2.xlsx]

## Sheet: Data quality
This is the basic quality control information table of the library, with ova_1_1 as the main analysis data and ova_1_2 as the experimental repeat analysis.
Sample ID	Stage	Sex	Chip Size	Channel Size	Pixel Num	Mean UMI	Median UMI	Mean Gene	Median Gene
ova_1_1	3w	Female	50*50	20 μm	1506	4674	4874	2499	2654
ova_1_2	3w	Female	50*50	20 μm	1341	2547	2585	1565	1670

## Sheet: Terminology explanation
Here is an explanation of some terms used in the table.
Term	Explanation
Pixel id	The term 'Pixel id' is the combination of the 'Channel A' and 'Channel B'.
Channel A	The term 'Channel A' represents channels 1-50 that pass vertically through the tissue section
Channel B	The term 'Channel B' represents channels 1-50 that pass horizontally through the tissue section.
Cell_type	The term 'Cell_type' represents the cluster identity of each pixel.
Ovulating Area	The term 'Ovulating Area' represents the 40 μm range along the edge of the ovulating follicle.
Non-ovulating Area	The term 'Non-ovulating Area' represents the areas other than ovulating Area.

## Sheet: DEG
Here are the differentially expressed genes found in different cell types analyzed.
cluster	gene	p_val	avg_log2FC	pct.1	pct.2	p_val_adj
Degenerated cell	Gm19951	8.53712e-91	1.07741	1	0.971	1.6912e-86
Degenerated cell	Cdk8	2.70776e-82	1.0067	1	0.998	5.36407e-78
Degenerated cell	Il31ra	1.83446e-73	1.04328	0.974	0.693	3.63406e-69
Degenerated cell	ENSMUSG00002076173	5.28437e-64	0.679627	1	0.999	1.04683e-59
Degenerated cell	Gm48099	7.4543e-64	1.0397	0.983	0.832	1.4767e-59
Degenerated cell	Kcnip1	8.62722e-63	0.804921	1	0.974	1.70905e-58
Degenerated cell	Zfp185	4.55479e-58	1.06651	0.996	0.926	9.02303e-54
Degenerated cell	Peak1	1.5333e-40	0.562567	1	0.994	3.03746e-36
Degenerated cell	Kpna1	9.24984e-38	0.703325	0.862	0.603	1.83239e-33
Degenerated cell	Tlcd4	1.20455e-27	0.51805	0.788	0.536	2.38621e-23
Degenerated cell	Cmss1	1.8434e-22	0.509189	1	1	3.65177e-18
Degenerated cell	Camk1d	1.07949e-13	0.33039	1	0.999	2.13847e-09
Mesenchymal cell	Cped1	1.96433e-142	1.25604	1	0.895	3.89134e-138
Mesenchymal cell	Slit3	2.16013e-132	1.50038	0.996	0.95	4.27921e-128
Mesenchymal cell	Col3a1	6.32011e-127	1.26119	0.988	0.802	1.25201e-122
Mesenchymal cell	Cald1	3.5028e-106	1.09699	0.998	0.888	6.93904e-102
Mesenchymal cell	Fgl2	2.35947e-101	1.01998	0.715	0.196	4.67411e-97
Mesenchymal cell	Atp8b1	1.50163e-100	1.00952	0.731	0.215	2.97472e-96
Mesenchymal cell	Tshz2	2.86327e-96	0.750149	1	0.996	5.67215e-92
Mesenchymal cell	Rbms3	5.24573e-95	1.01682	0.998	0.954	1.03918e-90
Mesenchymal cell	Cfh	4.13908e-94	0.906048	0.998	0.966	8.19952e-90
Mesenchymal cell	Cacna1c	8.0857e-94	1.22297	0.992	0.875	1.60178e-89
Mesenchymal cell	Dlc1	7.35117e-90	0.983228	0.982	0.882	1.45627e-85
Mesenchymal cell	Ogn	1.00909e-87	0.999816	0.694	0.226	1.999e-83
Mesenchymal cell	Ddr2	1.66073e-87	0.801594	0.747	0.242	3.28991e-83
Mesenchymal cell	Pbx1	6.0173e-87	0.792725	1	0.989	1.19203e-82
Mesenchymal cell	Igfbp7	8.69762e-85	0.917954	0.953	0.768	1.723e-80
Mesenchymal cell	Col1a2	8.22658e-84	0.967423	0.938	0.709	1.62968e-79
Mesenchymal cell	Dcn	9.86123e-84	0.871086	0.665	0.196	1.95351e-79
Mesenchymal cell	Pi15	9.88867e-82	0.780083	0.53	0.113	1.95894e-77
Mesenchymal cell	Dnm3	3.53634e-81	0.835281	0.641	0.184	7.00548e-77
Mesenchymal cell	Col4a1	3.17188e-80	0.795103	1	0.947	6.28349e-76
Mesenchymal cell	Acta2	5.36429e-80	1.21753	0.69	0.249	1.06267e-75
Mesenchymal cell	Grb10	6.70715e-80	0.808458	0.778	0.311	1.32869e-75
Mesenchymal cell	Mylk	1.08142e-79	1.14752	0.883	0.603	2.14229e-75
Mesenchymal cell	Sparcl1	2.04432e-78	0.97645	0.854	0.496	4.0498e-74
Mesenchymal cell	Tgfbr3	6.60379e-78	0.852624	0.945	0.787	1.30821e-73
Mesenchymal cell	Pde4d	1.06961e-77	1.04578	0.922	0.76	2.1189e-73
Mesenchymal cell	Msrb3	1.54307e-77	0.790473	0.729	0.261	3.05681e-73
Mesenchymal cell	Spon1	1.91748e-75	0.891032	0.643	0.194	3.79853e-71
Mesenchymal cell	Pcsk5	4.49577e-75	0.990058	1	0.99	8.90612e-71
Mesenchymal cell	Csmd1	5.10059e-74	0.957736	1	0.975	1.01043e-69
Mesenchymal cell	Col1a1	4.37216e-71	0.944252	0.885	0.656	8.66125e-67
Mesenchymal cell	Egfr	4.78384e-71	0.903305	0.996	0.931	9.47678e-67
Mesenchymal cell	Sfrp1	4.51224e-70	0.738701	0.546	0.142	8.93875e-66
Mesenchymal cell	Lhfp	1.62416e-69	1.0209	0.945	0.762	3.21745e-65
Mesenchymal cell	Myh11	1.18847e-68	1.65186	0.776	0.528	2.35436e-64
Mesenchymal cell	Col5a2	3.03616e-68	0.714665	0.692	0.245	6.01464e-64
Mesenchymal cell	Tpm2	1.09635e-67	0.779084	0.524	0.135	2.17188e-63
Mesenchymal cell	Tagln	3.65652e-66	0.736773	0.448	0.097	7.24356e-62
Mesenchymal cell	Rhoj	6.19896e-66	0.920773	0.766	0.402	1.22801e-61
Mesenchymal cell	Abi1	7.57035e-66	0.788249	0.996	0.953	1.49969e-61
Mesenchymal cell	Cxcl12	8.35501e-66	0.605101	0.493	0.12	1.65513e-61
Mesenchymal cell	Fbxl7	1.19183e-65	0.785904	0.943	0.777	2.36101e-61
Mesenchymal cell	Csrp1	1.2323e-65	0.60136	0.474	0.109	2.44119e-61
Mesenchymal cell	Col5a1	1.27734e-65	0.737152	0.739	0.323	2.53042e-61
Mesenchymal cell	Ldb2	1.14501e-64	0.746984	0.645	0.222	2.26827e-60
Mesenchymal cell	Arhgap24	1.4568e-64	0.857764	0.793	0.43	2.88592e-60
Mesenchymal cell	Bicc1	1.67879e-64	0.806961	0.914	0.702	3.32569e-60
Mesenchymal cell	Fstl1	2.77131e-64	0.873914	0.766	0.428	5.48996e-60
Mesenchymal cell	Bgn	4.62589e-64	0.644439	0.593	0.187	9.16388e-60
Mesenchymal cell	Flrt2	2.55067e-63	0.797198	0.655	0.242	5.05287e-59
Mesenchymal cell	Lama2	5.07118e-63	0.835	0.846	0.544	1.0046e-58
Mesenchymal cell	Abca1	5.92988e-63	1.23554	0.951	0.864	1.17471e-58
Mesenchymal cell	Col4a2	2.17617e-62	0.687032	0.977	0.889	4.311e-58
Mesenchymal cell	Lum	2.96434e-62	0.620866	0.468	0.113	5.87235e-58
Mesenchymal cell	Prickle1	3.8527e-62	0.845055	0.817	0.515	7.63219e-58
Mesenchymal cell	Serpina3n	4.55145e-62	0.440777	0.343	0.047	9.01643e-58
Mesenchymal cell	Nr2f2	6.83784e-62	0.624029	0.649	0.23	1.35458e-57
Mesenchymal cell	Prkg1	2.31637e-61	1.00957	0.856	0.667	4.58873e-57
Mesenchymal cell	Irag1	1.19721e-59	0.585105	0.499	0.135	2.37168e-55
Mesenchymal cell	Meis1	1.28904e-59	0.655842	0.663	0.248	2.55359e-55
Mesenchymal cell	Nfib	2.48921e-59	0.737345	0.83	0.499	4.93113e-55
Mesenchymal cell	Kcnt2	6.78801e-59	0.791066	0.949	0.859	1.3447e-54
Mesenchymal cell	Vgll3	2.22847e-56	0.600222	0.499	0.142	4.4146e-52
Mesenchymal cell	Nid1	2.38726e-56	0.702425	0.743	0.373	4.72916e-52
Mesenchymal cell	Rbpms	5.71233e-56	0.753432	0.875	0.657	1.13161e-51
Mesenchymal cell	Cyp11b1	1.26584e-55	0.56594	0.411	0.091	2.50763e-51
Mesenchymal cell	Pdzrn3	2.12789e-55	0.85466	0.959	0.813	4.21535e-51
Mesenchymal cell	Alpl	2.29663e-55	0.602028	0.45	0.118	4.54962e-51
Mesenchymal cell	Plcl1	2.65106e-55	0.829464	0.873	0.654	5.25175e-51
Mesenchymal cell	Pde3b	6.77162e-55	0.530862	0.509	0.15	1.34146e-50
Mesenchymal cell	Abcc9	6.87663e-55	0.618644	0.579	0.203	1.36226e-50
Mesenchymal cell	Tshz3	5.05318e-54	0.43498	0.435	0.105	1.00104e-49
Mesenchymal cell	Igfbp4	5.17035e-54	0.587674	0.626	0.236	1.02425e-49
Mesenchymal cell	Lamb1	6.95697e-54	0.663203	0.897	0.727	1.37818e-49
Mesenchymal cell	Mgp	8.22314e-54	0.651645	0.55	0.192	1.62901e-49
Mesenchymal cell	Gm29683	2.54064e-53	0.444189	0.376	0.077	5.03302e-49
Mesenchymal cell	Hivep3	3.70018e-53	0.586913	0.546	0.183	7.33005e-49
Mesenchymal cell	Myl9	4.97135e-53	0.437475	0.337	0.058	9.84825e-49
Mesenchymal cell	Osmr	1.17118e-52	0.730287	0.727	0.383	2.32012e-48
Mesenchymal cell	Fbn1	1.18561e-52	0.678887	0.842	0.616	2.3487e-48
Mesenchymal cell	Nrp2	1.23177e-52	0.54485	0.515	0.159	2.44014e-48
Mesenchymal cell	Col12a1	1.83853e-52	0.720825	0.604	0.235	3.64212e-48
Mesenchymal cell	Sema6a	3.27026e-52	0.672767	0.474	0.141	6.47838e-48
Mesenchymal cell	Actg2	3.37309e-52	0.749654	0.378	0.086	6.68208e-48
Mesenchymal cell	Sgcd	7.14919e-52	0.708335	0.616	0.253	1.41625e-47
Mesenchymal cell	Setbp1	1.59139e-51	0.748268	0.784	0.483	3.15254e-47
Mesenchymal cell	Mir99ahg	1.68788e-51	0.653657	0.936	0.801	3.34369e-47
Mesenchymal cell	Tpm1	3.05906e-51	0.679021	0.934	0.802	6.06001e-47
Mesenchymal cell	Ror1	4.04373e-51	0.793956	0.91	0.732	8.01063e-47
Mesenchymal cell	Plcb1	5.89272e-51	0.71755	0.713	0.348	1.16735e-46
Mesenchymal cell	Aoc3	6.65385e-51	0.426384	0.347	0.067	1.31813e-46
Mesenchymal cell	Pdgfra	6.8634e-51	0.777415	0.78	0.49	1.35964e-46
Mesenchymal cell	Nrp1	9.35059e-51	0.752883	0.875	0.683	1.85235e-46
Mesenchymal cell	Ncam1	1.29373e-50	0.599094	0.55	0.191	2.56289e-46
Mesenchymal cell	Xdh	2.02432e-50	0.498421	0.435	0.117	4.01018e-46
Mesenchymal cell	Igsf10	3.03877e-50	0.447183	0.372	0.083	6.01981e-46
Mesenchymal cell	Grk5	6.97611e-50	0.642833	0.778	0.466	1.38197e-45
Mesenchymal cell	Nhsl2	3.418e-49	0.627354	0.651	0.269	6.77105e-45
Mesenchymal cell	Lpp	5.86156e-49	0.590128	1	0.997	1.16118e-44
Mesenchymal cell	Itga1	8.56117e-49	0.825019	0.713	0.398	1.69597e-44
Mesenchymal cell	Akr1b7	1.85906e-48	1.09111	0.721	0.453	3.6828e-44
Mesenchymal cell	Nxn	2.52565e-48	0.864877	0.926	0.81	5.00331e-44
Mesenchymal cell	Filip1	5.05008e-48	0.545775	0.439	0.125	1.00042e-43
Mesenchymal cell	Cacnb2	5.09859e-48	0.77216	0.848	0.633	1.01003e-43
Mesenchymal cell	Pde5a	1.28016e-47	0.579729	0.653	0.281	2.53599e-43
Mesenchymal cell	Gm16332	2.19461e-47	0.528409	0.645	0.265	4.34752e-43
Mesenchymal cell	X4930523C07Rik	4.8185e-47	0.432303	0.378	0.093	9.54546e-43
Mesenchymal cell	Palld	1.15884e-46	0.567744	0.897	0.676	2.29567e-42
Mesenchymal cell	Carmn	1.71322e-46	0.565512	0.421	0.122	3.3939e-42
Mesenchymal cell	Mmp2	1.72442e-46	0.450775	0.458	0.135	3.41607e-42
Mesenchymal cell	Apoe	2.40713e-46	0.518369	0.485	0.156	4.76853e-42
Mesenchymal cell	Zeb1	4.46168e-46	0.58872	0.959	0.881	8.83859e-42
Mesenchymal cell	Tbx3	7.52561e-46	0.442624	0.4	0.106	1.49082e-41
Mesenchymal cell	Fblim1	8.54627e-46	0.439639	0.411	0.112	1.69302e-41
Mesenchymal cell	Cd200	1.17974e-45	0.50972	0.483	0.154	2.33707e-41
Mesenchymal cell	Acvr1	4.45186e-45	0.863357	0.797	0.605	8.81914e-41
Mesenchymal cell	Nrxn1	8.92752e-45	0.77945	0.559	0.235	1.76854e-40
Mesenchymal cell	Col6a2	8.99812e-45	0.415245	0.437	0.126	1.78253e-40
Mesenchymal cell	Synpo2	1.20937e-44	0.420298	0.32	0.066	2.39575e-40
Mesenchymal cell	Serping1	1.51518e-44	0.417623	0.392	0.103	3.00157e-40
Mesenchymal cell	Dpysl3	2.34309e-44	0.737423	0.83	0.668	4.64166e-40
Mesenchymal cell	Fhl2	3.65311e-44	0.588749	0.542	0.211	7.23681e-40
Mesenchymal cell	Abcb1a	4.5861e-44	0.462941	0.413	0.119	9.08507e-40
Mesenchymal cell	Pde3a	4.93185e-44	0.758234	0.71	0.416	9.77e-40
Mesenchymal cell	Adam19	5.28867e-44	0.4902	0.47	0.152	1.04768e-39
Mesenchymal cell	Gria3	5.35884e-44	0.493976	0.45	0.143	1.06159e-39
Mesenchymal cell	Col4a4	6.9365e-44	0.514262	0.417	0.122	1.37412e-39
Mesenchymal cell	Slc9a9	9.59124e-44	0.508234	0.441	0.138	1.90002e-39
Mesenchymal cell	Lmod1	9.75337e-44	0.392663	0.267	0.043	1.93214e-39
Mesenchymal cell	Adh1	1.06242e-43	0.481137	0.374	0.097	2.10465e-39
Mesenchymal cell	Tmem45a	1.20136e-43	0.512352	0.456	0.147	2.3799e-39
Mesenchymal cell	Cyria	1.96615e-43	0.364097	0.363	0.089	3.89494e-39
Mesenchymal cell	Ccdc80	3.0804e-43	0.433476	0.456	0.144	6.10227e-39
Mesenchymal cell	Stox2	3.17187e-43	0.60877	0.634	0.284	6.28348e-39
Mesenchymal cell	Zbtb20	7.97293e-43	0.417275	1	1	1.57944e-38
Mesenchymal cell	Fli1	1.95384e-42	0.579125	0.476	0.168	3.87056e-38
Mesenchymal cell	Aspn	3.18487e-42	0.375808	0.329	0.073	6.30922e-38
Mesenchymal cell	Cdh11	4.21606e-42	0.647462	0.807	0.535	8.35202e-38
Mesenchymal cell	Lpar1	9.81101e-42	0.496384	0.495	0.181	1.94356e-37
Mesenchymal cell	Prex2	1.58344e-41	0.507414	0.411	0.127	3.1368e-37
Mesenchymal cell	Spata13	1.66644e-41	0.624369	0.565	0.24	3.30122e-37
Mesenchymal cell	Selenop	2.13397e-41	0.526892	0.585	0.246	4.22739e-37
Mesenchymal cell	Pxk	2.33888e-41	0.449472	0.507	0.187	4.63332e-37
Mesenchymal cell	Plod2	2.54881e-41	0.527508	0.967	0.888	5.04919e-37
Mesenchymal cell	Adcy2	3.14316e-41	0.637413	0.47	0.164	6.22659e-37
Mesenchymal cell	Arhgap20	3.96467e-41	0.45799	0.326	0.077	7.85401e-37
Mesenchymal cell	Antxr1	5.14685e-41	0.5324	0.556	0.229	1.01959e-36
Mesenchymal cell	Vegfc	8.20404e-41	0.457577	0.374	0.103	1.62522e-36
Mesenchymal cell	Adamtsl1	1.27387e-40	0.447256	0.394	0.116	2.52353e-36
Mesenchymal cell	Thbs2	1.27404e-40	0.318052	0.261	0.044	2.52387e-36
Mesenchymal cell	Ror2	3.07579e-40	0.7552	0.552	0.229	6.09315e-36
Mesenchymal cell	Frzb	3.694e-40	0.308358	0.285	0.055	7.31781e-36
Mesenchymal cell	Nlgn1	4.87305e-40	0.596404	0.491	0.186	9.65351e-36
Mesenchymal cell	Col6a3	4.9546e-40	0.475484	0.552	0.226	9.81505e-36
Mesenchymal cell	Cnn2	5.89498e-40	0.432099	0.378	0.109	1.1678e-35
Mesenchymal cell	Cp	6.05443e-40	0.441969	0.347	0.091	1.19938e-35
Mesenchymal cell	Chrm3	7.86671e-40	0.497052	0.302	0.067	1.5584e-35
Mesenchymal cell	Glis3	9.10256e-40	0.578765	0.583	0.259	1.80322e-35
Mesenchymal cell	Lama4	1.09231e-39	0.590105	0.782	0.515	2.16387e-35
Mesenchymal cell	Sh3pxd2a	1.14139e-39	0.471584	0.55	0.223	2.26109e-35
Mesenchymal cell	Slc16a7	1.57378e-39	0.29517	0.255	0.044	3.11765e-35
Mesenchymal cell	Adamts9	1.77735e-39	0.578671	0.984	0.936	3.52093e-35
Mesenchymal cell	Tgm2	3.12424e-39	0.340419	0.312	0.072	6.18911e-35
Mesenchymal cell	Timp2	5.71637e-39	0.466011	0.534	0.208	1.13241e-34
Mesenchymal cell	Gm20400	6.27132e-39	0.572787	0.637	0.307	1.24235e-34
Mesenchymal cell	Ifitm3	6.797e-39	0.372282	0.347	0.091	1.34649e-34
Mesenchymal cell	Adamts4	1.19426e-38	0.53058	0.421	0.143	2.36582e-34
Mesenchymal cell	Klhl29	1.44248e-38	0.4282	0.396	0.122	2.85755e-34
Mesenchymal cell	Calcrl	1.6052e-38	0.475263	0.411	0.131	3.1799e-34
Mesenchymal cell	Rassf2	1.62189e-38	0.307489	0.281	0.057	3.21296e-34
Mesenchymal cell	Gulp1	1.86908e-38	0.554325	0.579	0.258	3.70266e-34
Mesenchymal cell	Lepr	2.01383e-38	0.489984	0.493	0.188	3.9894e-34
Mesenchymal cell	B130024G19Rik	2.67398e-38	0.374743	0.333	0.086	5.29715e-34
Mesenchymal cell	Mrc1	2.68425e-38	0.598588	0.316	0.079	5.3175e-34
Mesenchymal cell	Tgfbr2	4.28412e-38	0.495918	0.52	0.209	8.48684e-34
Mesenchymal cell	Zfp423	7.26456e-38	0.554606	0.554	0.241	1.43911e-33
Mesenchymal cell	Acss3	1.02607e-37	0.379403	0.316	0.079	2.03264e-33
Mesenchymal cell	Nid2	1.03743e-37	0.366715	0.384	0.115	2.05515e-33
Mesenchymal cell	Trps1	1.60511e-37	0.525211	0.901	0.801	3.17972e-33
Mesenchymal cell	Dach1	1.64286e-37	0.434193	0.542	0.216	3.2545e-33
Mesenchymal cell	Fn1	2.28015e-37	0.77405	0.749	0.515	4.51697e-33
Mesenchymal cell	Plekhg1	2.29514e-37	0.595646	0.532	0.226	4.54666e-33
Mesenchymal cell	Syne1	2.52309e-37	0.520812	0.604	0.277	4.99825e-33
Mesenchymal cell	Hspa12a	6.36494e-37	0.423523	0.421	0.142	1.26089e-32
Mesenchymal cell	Nhs	1.04004e-36	0.570356	0.671	0.358	2.06032e-32
Mesenchymal cell	Celf2	1.0615e-36	0.473494	0.862	0.65	2.10282e-32
Mesenchymal cell	Rnf150	4.90132e-36	0.464089	0.392	0.127	9.70951e-32
Mesenchymal cell	Wwtr1	5.81286e-36	0.567535	0.856	0.726	1.15153e-31
Mesenchymal cell	Cdh3	9.48915e-36	0.351368	0.267	0.057	1.8798e-31
Mesenchymal cell	Adam23	9.55829e-36	0.35537	0.345	0.097	1.8935e-31
Mesenchymal cell	Zcchc24	1.05119e-35	0.352061	0.398	0.128	2.08241e-31
Mesenchymal cell	Cavin2	1.42516e-35	0.33285	0.322	0.083	2.82325e-31
Mesenchymal cell	Map3k20	1.62349e-35	0.530733	0.577	0.269	3.21614e-31
Mesenchymal cell	Pcbp3	2.74871e-35	0.364421	0.386	0.123	5.4452e-31
Mesenchymal cell	Col4a3	3.47533e-35	0.304505	0.285	0.065	6.88462e-31
Mesenchymal cell	Lima1	4.34311e-35	0.456482	0.556	0.248	8.6037e-31
Mesenchymal cell	Dysf	5.31688e-35	0.431687	0.429	0.154	1.05327e-30
Mesenchymal cell	Gm5067	8.04776e-35	0.376491	0.437	0.157	1.59426e-30
Mesenchymal cell	Colec12	1.01068e-34	0.567854	0.667	0.356	2.00215e-30
Mesenchymal cell	Hip1	1.35904e-34	0.491818	0.608	0.288	2.69226e-30
Mesenchymal cell	Slc24a3	1.48041e-34	0.460134	0.468	0.183	2.93269e-30
Mesenchymal cell	Gpm6b	1.75918e-34	0.529776	0.565	0.269	3.48494e-30
Mesenchymal cell	Vegfd	1.88189e-34	0.358207	0.285	0.069	3.72803e-30
Mesenchymal cell	Flna	2.11112e-34	0.624625	0.893	0.82	4.18213e-30
Mesenchymal cell	Afap1l2	2.94316e-34	0.425369	0.413	0.145	5.8304e-30
Mesenchymal cell	Ednrb	2.94432e-34	0.357197	0.292	0.073	5.83269e-30
Mesenchymal cell	Ldlrad4	3.38188e-34	0.707169	0.844	0.709	6.6995e-30
Mesenchymal cell	Nfix	3.54667e-34	0.464473	0.606	0.293	7.02594e-30
Mesenchymal cell	Bnc2	4.58068e-34	0.43091	0.992	0.935	9.07433e-30
Mesenchymal cell	Eng	4.96194e-34	0.404637	0.38	0.124	9.8296e-30
Mesenchymal cell	Reps2	8.98195e-34	0.345141	0.304	0.08	1.77932e-29
Mesenchymal cell	Pde4b	1.50143e-33	0.41119	0.456	0.176	2.97434e-29
Mesenchymal cell	Tead1	1.99634e-33	0.637419	0.992	0.959	3.95474e-29
Mesenchymal cell	Cxcl14	2.00459e-33	0.338031	0.298	0.076	3.9711e-29
Mesenchymal cell	Adcy5	2.12275e-33	0.306922	0.32	0.088	4.20517e-29
Mesenchymal cell	Mfap4	2.50999e-33	0.311067	0.283	0.069	4.97229e-29
Mesenchymal cell	Vstm4	2.92123e-33	0.315426	0.287	0.071	5.78695e-29
Mesenchymal cell	Cygb	3.58084e-33	0.345792	0.38	0.124	7.09364e-29
Mesenchymal cell	Upp2	4.3127e-33	0.393956	0.444	0.168	8.54347e-29
Mesenchymal cell	Lox	5.22052e-33	0.400033	0.382	0.128	1.03418e-28
Mesenchymal cell	Mrc2	8.82244e-33	0.330212	0.359	0.113	1.74772e-28
Mesenchymal cell	Dmd	1.39974e-32	0.804044	0.901	0.847	2.77288e-28
Mesenchymal cell	Cyp17a1	1.40604e-32	0.564644	0.31	0.089	2.78537e-28
Mesenchymal cell	Rsu1	1.58636e-32	0.441423	0.62	0.31	3.14258e-28
Mesenchymal cell	Ets1	1.64616e-32	0.455708	0.495	0.209	3.26104e-28
Mesenchymal cell	Meis2	1.79378e-32	0.389407	0.483	0.189	3.55347e-28
Mesenchymal cell	Dapk1	2.17946e-32	0.508689	0.561	0.268	4.31751e-28
Mesenchymal cell	Sh3pxd2b	2.18439e-32	0.469683	0.441	0.176	4.32728e-28
Mesenchymal cell	Il6st	2.23113e-32	0.507188	0.811	0.646	4.41987e-28
Mesenchymal cell	Susd6	2.67403e-32	0.477684	0.895	0.771	5.29725e-28
Mesenchymal cell	Cdk14	3.08795e-32	0.445132	0.614	0.302	6.11722e-28
Mesenchymal cell	Pkia	3.4548e-32	0.419276	0.46	0.181	6.84397e-28
Mesenchymal cell	Pim1	3.86699e-32	0.349081	0.349	0.11	7.6605e-28
Mesenchymal cell	Lars2	4.29572e-32	0.28501	1	1	8.50982e-28
Mesenchymal cell	Aldh1a1	4.52683e-32	0.695376	0.61	0.316	8.96765e-28
Mesenchymal cell	Plscr4	4.9835e-32	0.321327	0.331	0.099	9.87231e-28
Mesenchymal cell	Prickle2	6.05569e-32	0.553996	0.71	0.47	1.19963e-27
Mesenchymal cell	Adamts2	7.15586e-32	0.499844	0.881	0.735	1.41758e-27
Mesenchymal cell	Gli2	8.32011e-32	0.455951	0.47	0.193	1.64821e-27
Mesenchymal cell	Skap2	9.32293e-32	0.37271	0.478	0.193	1.84687e-27
Mesenchymal cell	Trim9	1.04586e-31	0.33659	0.347	0.109	2.07185e-27
Mesenchymal cell	X2600014E21Rik	1.07515e-31	0.346931	0.324	0.097	2.12988e-27
Mesenchymal cell	Runx1t1	1.22107e-31	0.318837	0.296	0.08	2.41894e-27
Mesenchymal cell	Acvr1b	1.30732e-31	0.343972	0.368	0.124	2.5898e-27
Mesenchymal cell	Tacc1	1.67617e-31	0.42764	0.984	0.937	3.32049e-27
Mesenchymal cell	Mmp19	1.81027e-31	0.286663	0.298	0.08	3.58615e-27
Mesenchymal cell	St6galnac3	2.82765e-31	0.622214	0.69	0.433	5.60157e-27
Mesenchymal cell	Ltbp4	4.51893e-31	0.298445	0.265	0.065	8.95199e-27
Mesenchymal cell	Socs3	5.15491e-31	0.304728	0.296	0.082	1.02119e-26
Mesenchymal cell	Gpc6	6.46967e-31	0.65969	0.805	0.671	1.28164e-26
Mesenchymal cell	Stab1	8.0282e-31	0.36605	0.261	0.064	1.59039e-26
Mesenchymal cell	Pappa2	1.0386e-30	0.522218	0.357	0.123	2.05748e-26
Mesenchymal cell	Wipf1	1.31899e-30	0.402867	0.46	0.193	2.61293e-26
Mesenchymal cell	Sparc	1.32721e-30	0.411416	0.996	0.93	2.6292e-26
Mesenchymal cell	Afap1	1.40926e-30	0.381647	0.429	0.167	2.79174e-26
Mesenchymal cell	Adamts12	1.57148e-30	0.364457	0.462	0.184	3.1131e-26
Mesenchymal cell	Nexn	1.58289e-30	0.28646	0.275	0.07	3.13571e-26
Mesenchymal cell	Frem1	2.92719e-30	0.453971	0.423	0.164	5.79876e-26
Mesenchymal cell	Tnc	4.15607e-30	0.739894	0.554	0.284	8.23317e-26
Mesenchymal cell	Pid1	4.56149e-30	0.56274	0.563	0.284	9.0363e-26
Mesenchymal cell	Parva	5.08316e-30	0.511448	0.877	0.807	1.00697e-25
Mesenchymal cell	Clec2d	8.46247e-30	0.310711	0.302	0.089	1.67642e-25
Mesenchymal cell	Matn2	1.13835e-29	0.382327	0.405	0.155	2.25507e-25
Mesenchymal cell	Taok3	1.27827e-29	0.413953	0.643	0.347	2.53225e-25
Mesenchymal cell	Itga8	1.47504e-29	0.290919	0.259	0.065	2.92206e-25
Mesenchymal cell	Tcf4	2.06097e-29	0.385691	0.986	0.978	4.08279e-25
Mesenchymal cell	Ahnak	2.11797e-29	0.475538	0.936	0.875	4.19569e-25
Mesenchymal cell	Il13ra1	2.25023e-29	0.302297	0.337	0.109	4.4577e-25
Mesenchymal cell	Adgrl3	2.85455e-29	0.323987	0.799	0.583	5.65487e-25
Mesenchymal cell	Il4ra	2.93436e-29	0.317662	0.366	0.126	5.81297e-25
Mesenchymal cell	Apba1	3.08193e-29	0.274572	0.29	0.081	6.1053e-25
Mesenchymal cell	Alas1	3.39964e-29	0.689453	0.813	0.735	6.73469e-25
Mesenchymal cell	Shank3	3.96565e-29	0.307383	0.281	0.078	7.85595e-25
Mesenchymal cell	Sorbs1	4.10683e-29	0.579349	0.591	0.319	8.13564e-25
Mesenchymal cell	Marchf3	4.18772e-29	0.491131	0.536	0.263	8.29588e-25
Mesenchymal cell	Vav3	4.82915e-29	0.376362	0.343	0.116	9.56655e-25
Mesenchymal cell	Ctsc	5.9989e-29	0.351216	0.331	0.108	1.18838e-24
Mesenchymal cell	Bdnf	6.09968e-29	0.353578	0.273	0.075	1.20835e-24
Mesenchymal cell	Abca8a	6.30328e-29	0.317686	0.279	0.077	1.24868e-24
Mesenchymal cell	Col6a1	6.63225e-29	0.352613	0.439	0.177	1.31385e-24
Mesenchymal cell	Kirrel	6.66248e-29	0.358442	0.515	0.229	1.31984e-24
Mesenchymal cell	Cdh5	7.07955e-29	0.34826	0.407	0.153	1.40246e-24
Mesenchymal cell	Loxl1	1.25157e-28	0.251132	0.255	0.064	2.47935e-24
Mesenchymal cell	Rock2	1.50175e-28	0.410645	0.93	0.869	2.97497e-24
Mesenchymal cell	Plpp1	1.9364e-28	0.43388	0.522	0.245	3.836e-24
Mesenchymal cell	Msn	1.94768e-28	0.416643	0.606	0.315	3.85836e-24
Mesenchymal cell	Cyp7b1	2.25691e-28	0.436794	0.423	0.174	4.47093e-24
Mesenchymal cell	Col11a1	3.40811e-28	0.44856	0.54	0.261	6.75147e-24
Mesenchymal cell	Abcg2	3.47667e-28	0.331666	0.435	0.176	6.88729e-24
Mesenchymal cell	Ptprb	4.24289e-28	0.493202	0.405	0.164	8.40516e-24
Mesenchymal cell	Slc22a5	4.60831e-28	0.406116	0.489	0.225	9.12906e-24
Mesenchymal cell	Synj2	7.68068e-28	0.27381	0.281	0.081	1.52154e-23
Mesenchymal cell	Denn2b	8.14183e-28	0.467206	0.747	0.541	1.6129e-23
Mesenchymal cell	Rarres2	8.49751e-28	0.269539	0.263	0.071	1.68336e-23
Mesenchymal cell	Tns1	8.53052e-28	0.512142	0.706	0.498	1.6899e-23
Mesenchymal cell	Sdk1	1.06429e-27	0.359256	0.511	0.232	2.10835e-23
Mesenchymal cell	Itga5	1.15891e-27	0.466543	0.419	0.172	2.29579e-23
Mesenchymal cell	Itih5	1.24567e-27	0.5042	0.745	0.521	2.46767e-23
Mesenchymal cell	Fgfr1	1.44384e-27	0.345884	0.421	0.171	2.86025e-23
Mesenchymal cell	Ssh2	1.70123e-27	0.462283	0.62	0.352	3.37014e-23
Mesenchymal cell	Ehd2	1.76961e-27	0.330545	0.392	0.151	3.5056e-23
Mesenchymal cell	Ghr	1.78362e-27	0.451748	0.805	0.618	3.53336e-23
Mesenchymal cell	Filip1l	2.20722e-27	0.472923	0.786	0.586	4.37251e-23
Mesenchymal cell	Timp3	3.62983e-27	0.408555	0.579	0.297	7.19069e-23
Mesenchymal cell	Gna14	3.90792e-27	0.382986	0.421	0.175	7.74159e-23
Mesenchymal cell	Cd44	3.99189e-27	0.355253	0.374	0.14	7.90793e-23
Mesenchymal cell	H6pd	5.02227e-27	0.32881	0.398	0.157	9.94911e-23
Mesenchymal cell	Dpp6	5.44846e-27	0.702881	0.823	0.707	1.07934e-22
Mesenchymal cell	Add3	5.5405e-27	0.458159	0.612	0.343	1.09757e-22
Mesenchymal cell	Il1r1	5.7486e-27	0.547477	0.69	0.466	1.1388e-22
Mesenchymal cell	Angpt1	6.59904e-27	0.427792	0.483	0.221	1.30727e-22
Mesenchymal cell	Pgm5	9.64162e-27	0.28003	0.253	0.067	1.91001e-22
Mesenchymal cell	Pecam1	9.64573e-27	0.347871	0.37	0.14	1.91082e-22
Mesenchymal cell	Smtn	1.18892e-26	0.319027	0.366	0.137	2.35525e-22
Mesenchymal cell	Adamts3	1.38851e-26	0.38608	0.437	0.19	2.75063e-22
Mesenchymal cell	Maf	1.42967e-26	0.35411	0.435	0.188	2.83218e-22
Mesenchymal cell	Zfp36l1	1.59623e-26	0.425369	0.752	0.514	3.16213e-22
Mesenchymal cell	Mecom	1.66818e-26	0.436926	0.302	0.099	3.30467e-22
Mesenchymal cell	Kcnab1	1.77194e-26	0.651242	0.63	0.392	3.51021e-22
Mesenchymal cell	Grm7	1.77407e-26	0.628868	0.573	0.302	3.51443e-22
Mesenchymal cell	Thsd7b	2.11805e-26	0.542233	0.513	0.255	4.19585e-22
Mesenchymal cell	Mmp14	2.24391e-26	0.359623	0.476	0.216	4.44518e-22
Mesenchymal cell	Actb	2.7962e-26	0.388862	1	0.997	5.53927e-22
Mesenchymal cell	Daam2	4.09903e-26	0.330794	0.372	0.141	8.12018e-22
Mesenchymal cell	Ssbp2	4.52319e-26	0.496245	0.754	0.552	8.96043e-22
Mesenchymal cell	Akr1b8	4.72114e-26	0.299233	0.339	0.12	9.35258e-22
Mesenchymal cell	Pcdh7	4.73049e-26	0.440501	0.938	0.859	9.37109e-22
Mesenchymal cell	Fry	4.8575e-26	0.506833	0.532	0.278	9.6227e-22
Mesenchymal cell	Nxpe4	7.12323e-26	0.332556	0.421	0.177	1.41111e-21
Mesenchymal cell	Satb1	7.25269e-26	0.29154	0.308	0.102	1.43676e-21
Mesenchymal cell	Gm21168	7.36609e-26	0.323356	0.382	0.15	1.45922e-21
Mesenchymal cell	Arpc1b	7.66804e-26	0.369226	0.583	0.3	1.51904e-21
Mesenchymal cell	Mob4	7.81939e-26	0.445526	0.548	0.29	1.54902e-21
Mesenchymal cell	Ehd4	8.90486e-26	0.413368	0.435	0.191	1.76405e-21
Mesenchymal cell	Jak2	9.99112e-26	0.348718	0.499	0.235	1.97924e-21
Mesenchymal cell	Sec24d	1.04606e-25	0.374641	0.622	0.337	2.07225e-21
Mesenchymal cell	Aldh1a2	1.18448e-25	0.298003	0.37	0.138	2.34645e-21
Mesenchymal cell	Ppp1r12a	2.07631e-25	0.366507	0.938	0.873	4.11317e-21
Mesenchymal cell	Ebf1	2.65821e-25	0.447748	0.507	0.246	5.26591e-21
Mesenchymal cell	Gm48228	3.6417e-25	0.331857	0.448	0.2	7.21421e-21
Mesenchymal cell	Cacna2d1	3.71594e-25	0.539407	0.922	0.881	7.36129e-21
Mesenchymal cell	Klf12	7.86851e-25	0.341427	0.515	0.245	1.55875e-20
Mesenchymal cell	Egflam	8.11709e-25	0.326749	0.363	0.141	1.608e-20
Mesenchymal cell	Sytl2	1.11164e-24	0.32848	0.287	0.095	2.20216e-20
Mesenchymal cell	Enpep	1.46469e-24	0.292578	0.269	0.083	2.90155e-20
Mesenchymal cell	Zfp521	1.49316e-24	0.487653	0.54	0.28	2.95796e-20
Mesenchymal cell	Khdrbs3	1.88517e-24	0.466931	0.54	0.284	3.73451e-20
Mesenchymal cell	Agl	2.26591e-24	0.314052	0.402	0.169	4.48877e-20
Mesenchymal cell	Ttc39b	3.27977e-24	0.447892	0.69	0.466	6.49723e-20
Mesenchymal cell	Garre1	3.7212e-24	0.378116	0.53	0.277	7.37171e-20
Mesenchymal cell	Slc7a11	3.9031e-24	0.421066	0.409	0.18	7.73204e-20
Mesenchymal cell	Psd3	4.6446e-24	0.474461	0.887	0.833	9.20095e-20
Mesenchymal cell	Mef2c	5.68613e-24	0.416111	0.524	0.265	1.12642e-19
Mesenchymal cell	Ahr	6.05945e-24	0.279371	0.29	0.099	1.20038e-19
Mesenchymal cell	Bcl2	7.1115e-24	0.324765	0.452	0.206	1.40879e-19
Mesenchymal cell	Gm30382	8.43883e-24	0.298231	0.269	0.085	1.67173e-19
Mesenchymal cell	Tmsb4x	9.37161e-24	0.351479	0.604	0.328	1.85652e-19
Mesenchymal cell	Wls	1.02091e-23	0.397597	0.612	0.356	2.02242e-19
Mesenchymal cell	Tet2	1.36042e-23	0.362004	0.548	0.297	2.695e-19
Mesenchymal cell	Igf1	1.41734e-23	0.443615	0.626	0.375	2.80774e-19
Mesenchymal cell	Svil	1.4504e-23	0.400646	0.737	0.544	2.87324e-19
Mesenchymal cell	Kank4	1.47168e-23	0.277167	0.32	0.116	2.9154e-19
Mesenchymal cell	Ggh	1.56182e-23	0.255193	0.251	0.075	3.09396e-19
Mesenchymal cell	Acadsb	2.36985e-23	0.300199	0.511	0.253	4.69468e-19
Mesenchymal cell	Pdlim7	2.42162e-23	0.268057	0.265	0.085	4.79724e-19
Mesenchymal cell	Prrx1	2.43615e-23	0.300497	0.368	0.146	4.82601e-19
Mesenchymal cell	Slc2a13	2.66155e-23	0.392677	0.429	0.2	5.27252e-19
Mesenchymal cell	Thsd7a	3.98112e-23	0.406164	0.575	0.307	7.88659e-19
Mesenchymal cell	Fam114a1	5.39421e-23	0.309135	0.382	0.164	1.06859e-18
Mesenchymal cell	Clic4	5.60592e-23	0.355717	0.468	0.228	1.11053e-18
Mesenchymal cell	Fads1	5.89272e-23	0.475359	0.544	0.296	1.16735e-18
Mesenchymal cell	Ppp1r12b	6.46646e-23	0.382955	0.587	0.328	1.28101e-18
Mesenchymal cell	Rgs5	7.66606e-23	0.431008	0.306	0.113	1.51865e-18
Mesenchymal cell	Mcc	8.02005e-23	0.310739	0.431	0.196	1.58877e-18
Mesenchymal cell	Rai14	8.05667e-23	0.429758	0.908	0.862	1.59603e-18
Mesenchymal cell	Jcad	9.73486e-23	0.297009	0.476	0.224	1.92848e-18
Mesenchymal cell	Iqsec2	1.13273e-22	0.262738	0.324	0.121	2.24395e-18
Mesenchymal cell	Gfpt2	1.2834e-22	0.367303	0.372	0.162	2.54242e-18
Mesenchymal cell	Atp2b4	1.33635e-22	0.404216	0.495	0.255	2.6473e-18
Mesenchymal cell	Cd93	1.38087e-22	0.307729	0.345	0.138	2.73551e-18
Mesenchymal cell	Pros1	1.42997e-22	0.378016	0.589	0.332	2.83277e-18
Mesenchymal cell	Ptprj	1.45003e-22	0.40735	0.491	0.248	2.87252e-18
Mesenchymal cell	Plekho2	1.64159e-22	0.250956	0.273	0.093	3.252e-18
Mesenchymal cell	Stat3	2.40874e-22	0.364657	0.838	0.699	4.77172e-18
Mesenchymal cell	App	3.05184e-22	0.376596	0.973	0.927	6.0457e-18
Mesenchymal cell	Mpdz	3.19628e-22	0.276924	0.489	0.235	6.33182e-18
Mesenchymal cell	Nav1	3.30621e-22	0.368554	0.867	0.774	6.54961e-18
Mesenchymal cell	Olfr1033	3.38267e-22	0.262327	0.331	0.129	6.70107e-18
Mesenchymal cell	Slk	3.71221e-22	0.325314	0.579	0.32	7.35389e-18
Mesenchymal cell	Pard3b	4.23517e-22	0.373437	0.881	0.774	8.38987e-18
Mesenchymal cell	Plce1	4.48631e-22	0.430637	0.368	0.158	8.88739e-18
Mesenchymal cell	Mgll	4.70083e-22	0.313565	0.341	0.136	9.31235e-18
Mesenchymal cell	Lamp2	4.75193e-22	0.362135	0.871	0.788	9.41357e-18
Mesenchymal cell	Dhrs3	5.75782e-22	0.287497	0.355	0.146	1.14062e-17
Mesenchymal cell	Gcnt2	5.76523e-22	0.284184	0.287	0.102	1.14209e-17
Mesenchymal cell	Arl5a	6.60578e-22	0.302196	0.454	0.218	1.30861e-17
Mesenchymal cell	Arhgap6	6.87615e-22	0.482096	0.893	0.847	1.36217e-17
Mesenchymal cell	Litaf	7.35394e-22	0.267619	0.37	0.154	1.45682e-17
Mesenchymal cell	Rap1a	7.48671e-22	0.341053	0.606	0.347	1.48312e-17
Mesenchymal cell	B4galt5	8.90094e-22	0.363369	0.569	0.305	1.76328e-17
Mesenchymal cell	Myh9	1.05844e-21	0.376661	0.899	0.832	2.09677e-17
Mesenchymal cell	Map4k5	1.12175e-21	0.33311	0.548	0.297	2.22219e-17
Mesenchymal cell	Ugdh	1.12674e-21	0.341143	0.478	0.236	2.23208e-17
Mesenchymal cell	Gas7	1.13466e-21	0.381026	0.444	0.216	2.24776e-17
Mesenchymal cell	Sorcs2	1.27558e-21	0.274589	0.337	0.131	2.52692e-17
Mesenchymal cell	Nkd1	1.53034e-21	0.251092	0.275	0.093	3.0316e-17
Mesenchymal cell	Zeb2	1.61442e-21	0.288476	0.994	0.981	3.19816e-17
Mesenchymal cell	Hhip	1.79057e-21	0.358994	0.324	0.129	3.54712e-17
Mesenchymal cell	Dstn	1.80417e-21	0.392498	0.575	0.327	3.57406e-17
Mesenchymal cell	Wnt5a	2.05672e-21	0.288395	0.4	0.18	4.07435e-17
Mesenchymal cell	Rdh10	2.20471e-21	0.406731	0.417	0.199	4.36753e-17
Mesenchymal cell	Iqgap2	2.24478e-21	0.703747	0.628	0.449	4.44692e-17
Mesenchymal cell	Emcn	2.70981e-21	0.30087	0.298	0.112	5.36813e-17
Mesenchymal cell	Anxa6	3.45929e-21	0.253835	0.351	0.144	6.85286e-17
Mesenchymal cell	Akr1b3	3.78101e-21	0.316434	0.458	0.227	7.49019e-17
Mesenchymal cell	Prkch	4.13314e-21	0.324754	0.31	0.12	8.18776e-17
Mesenchymal cell	Kdr	4.50384e-21	0.312393	0.374	0.164	8.92211e-17
Mesenchymal cell	Ly6e	6.5006e-21	0.280739	0.353	0.149	1.28777e-16
Mesenchymal cell	Epha3	6.95263e-21	0.383066	0.567	0.313	1.37732e-16
Mesenchymal cell	C1qtnf7	8.2026e-21	0.280406	0.345	0.143	1.62493e-16
Mesenchymal cell	Eml1	9.82835e-21	0.280638	0.341	0.141	1.947e-16
Mesenchymal cell	Tgfb1i1	1.53643e-20	0.259404	0.331	0.135	3.04367e-16
Mesenchymal cell	Tnik	1.87994e-20	0.332259	0.495	0.258	3.72416e-16
Mesenchymal cell	Naaladl2	2.02939e-20	0.346818	0.895	0.8	4.02022e-16
Mesenchymal cell	Pls3	2.03725e-20	0.295931	0.458	0.223	4.0358e-16
Mesenchymal cell	Clstn2	2.36472e-20	0.490264	0.698	0.527	4.68452e-16
Mesenchymal cell	Vcl	2.55716e-20	0.382263	0.864	0.787	5.06574e-16
Mesenchymal cell	Man1a	2.68764e-20	0.270632	0.509	0.263	5.32422e-16
Mesenchymal cell	Rbms1	3.43821e-20	0.360002	0.961	0.933	6.81109e-16
Mesenchymal cell	Elk3	3.61601e-20	0.326087	0.372	0.17	7.16332e-16
Mesenchymal cell	Adam9	5.13121e-20	0.269782	0.439	0.214	1.01649e-15
Mesenchymal cell	Pmp22	5.51166e-20	0.253053	0.3	0.116	1.09186e-15
Mesenchymal cell	Esr1	7.79275e-20	0.262935	0.546	0.294	1.54374e-15
Mesenchymal cell	Gfod1	7.91261e-20	0.314338	0.47	0.241	1.56749e-15
Mesenchymal cell	B3galt1	8.1896e-20	0.331376	0.38	0.175	1.62236e-15
Mesenchymal cell	Ptpn2	1.0165e-19	0.423189	0.54	0.317	2.01368e-15
Mesenchymal cell	Hmgcs2	1.0628e-19	0.318693	0.489	0.25	2.1054e-15
Mesenchymal cell	Ttc39c	1.15829e-19	0.336227	0.431	0.213	2.29458e-15
Mesenchymal cell	Rapgef5	1.29049e-19	0.269925	0.326	0.135	2.55645e-15
Mesenchymal cell	Csgalnact1	1.57391e-19	0.376687	0.419	0.205	3.11791e-15
Mesenchymal cell	Man2a1	1.58892e-19	0.298661	0.965	0.927	3.14765e-15
Mesenchymal cell	Cavin1	1.65953e-19	0.301228	0.433	0.219	3.28753e-15
Mesenchymal cell	Picalm	1.82399e-19	0.309671	0.877	0.796	3.61333e-15
Mesenchymal cell	Diaph2	2.76577e-19	0.322781	0.936	0.9	5.479e-15
Mesenchymal cell	Nfil3	3.5308e-19	0.270957	0.396	0.186	6.99451e-15
Mesenchymal cell	Itgb8	4.97727e-19	0.30581	0.302	0.125	9.85998e-15
Mesenchymal cell	Lyn	5.0693e-19	0.253149	0.339	0.147	1.00423e-14
Mesenchymal cell	Trf	5.08751e-19	0.279007	0.261	0.096	1.00784e-14
Mesenchymal cell	Dgkh	5.18585e-19	0.345356	0.495	0.269	1.02732e-14
Mesenchymal cell	Dlgap1	5.33181e-19	0.439334	0.567	0.343	1.05623e-14
Mesenchymal cell	Galnt18	5.52622e-19	0.454515	0.392	0.193	1.09474e-14
Mesenchymal cell	Lrrfip1	6.34587e-19	0.317357	0.55	0.301	1.25712e-14
Mesenchymal cell	Klf7	7.62003e-19	0.262462	0.544	0.294	1.50953e-14
Mesenchymal cell	Flt1	7.80012e-19	0.374034	0.386	0.185	1.5452e-14
Mesenchymal cell	Flnb	8.88571e-19	0.36153	0.464	0.247	1.76026e-14
Mesenchymal cell	Macf1	9.55819e-19	0.262849	0.996	0.994	1.89348e-14
Mesenchymal cell	Ptprk	1.05724e-18	0.383243	0.873	0.804	2.09439e-14
Mesenchymal cell	Ednra	1.07231e-18	0.356585	0.532	0.304	2.12424e-14
Mesenchymal cell	Pmepa1	1.14142e-18	0.290194	0.433	0.22	2.26115e-14
Mesenchymal cell	Lamc1	1.38822e-18	0.341987	0.823	0.739	2.75007e-14
Mesenchymal cell	Vim	1.46228e-18	0.355522	0.702	0.49	2.89678e-14
Mesenchymal cell	Ppp3ca	1.5575e-18	0.369246	0.986	0.963	3.0854e-14
Mesenchymal cell	Abhd2	1.58935e-18	0.493299	0.916	0.881	3.14851e-14
Mesenchymal cell	Adgrl2	1.82647e-18	0.34956	0.825	0.717	3.61824e-14
Mesenchymal cell	Col18a1	1.97491e-18	0.373765	0.441	0.234	3.91229e-14
Mesenchymal cell	Mpzl1	1.99967e-18	0.267762	0.425	0.213	3.96134e-14
Mesenchymal cell	Dnajc15	2.0262e-18	0.357274	0.462	0.25	4.0139e-14
Mesenchymal cell	Ptprm	2.10791e-18	0.404494	0.854	0.804	4.17576e-14
Mesenchymal cell	Esyt2	2.17008e-18	0.380944	0.803	0.742	4.29893e-14
Mesenchymal cell	Enox1	3.13234e-18	0.351502	0.407	0.209	6.20517e-14
Mesenchymal cell	Klf9	3.39911e-18	0.324319	0.509	0.288	6.73363e-14
Mesenchymal cell	Fam171a1	4.21594e-18	0.286471	0.394	0.195	8.35178e-14
Mesenchymal cell	Arhgef2	6.62273e-18	0.271263	0.402	0.196	1.31196e-13
Mesenchymal cell	Sned1	6.63674e-18	0.322498	0.505	0.282	1.31474e-13
Mesenchymal cell	Smoc2	8.53498e-18	0.325078	0.372	0.177	1.69078e-13
Mesenchymal cell	Reln	8.56276e-18	0.621634	0.312	0.142	1.69628e-13
Mesenchymal cell	Fam78b	1.08931e-17	0.283833	0.37	0.174	2.15792e-13
Mesenchymal cell	Ptpn12	1.09784e-17	0.32062	0.598	0.373	2.17483e-13
Mesenchymal cell	Lsamp	1.13663e-17	0.649902	0.46	0.265	2.25167e-13
Mesenchymal cell	Pitrm1	1.29755e-17	0.39931	0.536	0.32	2.57045e-13
Mesenchymal cell	Mcl1	1.35526e-17	0.256425	0.505	0.273	2.68478e-13
Mesenchymal cell	Nav3	1.9838e-17	0.334108	0.374	0.18	3.9299e-13
Mesenchymal cell	Ugcg	2.1944e-17	0.292343	0.429	0.225	4.34711e-13
Mesenchymal cell	Fam161a	2.36527e-17	0.287865	0.304	0.133	4.68561e-13
Mesenchymal cell	Nr5a1	2.4738e-17	0.279886	0.394	0.196	4.9006e-13
Mesenchymal cell	Tle1	3.10354e-17	0.267382	0.439	0.233	6.1481e-13
Mesenchymal cell	Gas6	3.69267e-17	0.381258	0.589	0.379	7.31518e-13
Mesenchymal cell	Mtus1	3.85295e-17	0.27497	0.466	0.248	7.63269e-13
Mesenchymal cell	Smarca2	5.03576e-17	0.385402	0.661	0.487	9.97584e-13
Mesenchymal cell	Arnt	8.09669e-17	0.261032	0.565	0.326	1.60395e-12
Mesenchymal cell	Akap13	8.97027e-17	0.290123	0.891	0.856	1.77701e-12
Mesenchymal cell	Lrrk2	1.10256e-16	0.393716	0.61	0.394	2.18416e-12
Mesenchymal cell	Mgst1	1.16351e-16	0.264668	0.46	0.249	2.30491e-12
Mesenchymal cell	Lrp1	1.22004e-16	0.282878	0.893	0.804	2.41691e-12
Mesenchymal cell	Sipa1l2	1.82901e-16	0.383179	0.45	0.257	3.62327e-12
Mesenchymal cell	Airn	2.39538e-16	0.327538	0.811	0.707	4.74524e-12
Mesenchymal cell	Btbd3	2.45894e-16	0.254371	0.4	0.206	4.87117e-12
Mesenchymal cell	Lmcd1	3.24669e-16	0.263953	0.302	0.131	6.4317e-12
Mesenchymal cell	Spred1	3.43721e-16	0.411563	0.758	0.694	6.80911e-12
Mesenchymal cell	Loxl2	3.46386e-16	0.298021	0.561	0.333	6.86191e-12
Mesenchymal cell	Sh3bgrl	3.64536e-16	0.333985	0.694	0.529	7.22146e-12
Mesenchymal cell	Thsd4	3.7619e-16	0.33164	0.513	0.3	7.45233e-12
Mesenchymal cell	Rrbp1	3.95186e-16	0.253387	0.94	0.918	7.82863e-12
Mesenchymal cell	Eda	4.26846e-16	0.28969	0.425	0.231	8.45582e-12
Mesenchymal cell	Ptch1	5.52552e-16	0.317906	0.45	0.249	1.09461e-11
Mesenchymal cell	Adamts19	5.73385e-16	0.30076	0.423	0.223	1.13588e-11
Mesenchymal cell	Arid5b	5.92308e-16	0.352526	0.752	0.654	1.17336e-11
Mesenchymal cell	Nedd4l	9.79108e-16	0.375357	0.663	0.49	1.93961e-11
Mesenchymal cell	Cflar	1.21582e-15	0.268755	0.517	0.303	2.40854e-11
Mesenchymal cell	Hdac9	1.34863e-15	0.321727	0.281	0.122	2.67164e-11
Mesenchymal cell	Rcn1	1.56967e-15	0.253554	0.417	0.224	3.10951e-11
Mesenchymal cell	Pcsk6	1.60827e-15	0.298235	0.353	0.175	3.18598e-11
Mesenchymal cell	Nfkb1	1.67801e-15	0.27321	0.573	0.351	3.32413e-11
Mesenchymal cell	Fads2	1.79191e-15	0.577498	0.587	0.412	3.54978e-11
Mesenchymal cell	Abi3bp	2.04996e-15	0.26393	0.31	0.144	4.06097e-11
Mesenchymal cell	Amotl1	2.31751e-15	0.262844	0.503	0.292	4.59098e-11
Mesenchymal cell	Tspan9	3.49511e-15	0.251462	0.468	0.263	6.92382e-11
Mesenchymal cell	Nfia	3.70416e-15	0.253596	0.988	0.985	7.33794e-11
Mesenchymal cell	Lifr	4.57828e-15	0.26295	0.474	0.272	9.06958e-11
Mesenchymal cell	Acat1	7.33956e-15	0.250224	0.329	0.162	1.45397e-10
Mesenchymal cell	Adam12	7.45297e-15	0.346116	0.419	0.233	1.47643e-10
Mesenchymal cell	Atp10d	7.72445e-15	0.281863	0.513	0.312	1.53021e-10
Mesenchymal cell	Zfp608	9.64485e-15	0.251468	0.409	0.22	1.91064e-10
Mesenchymal cell	Por	1.03656e-14	0.262675	0.45	0.258	2.05342e-10
Mesenchymal cell	Tcaf1	1.16329e-14	0.387401	0.692	0.557	2.30449e-10
Mesenchymal cell	Epha4	1.62593e-14	0.271629	0.353	0.179	3.22097e-10
Mesenchymal cell	Gse1	1.98341e-14	0.274809	0.511	0.317	3.92913e-10
Mesenchymal cell	Adgrf5	2.00584e-14	0.278335	0.341	0.174	3.97358e-10
Mesenchymal cell	Acyp2	2.15305e-14	0.270394	0.522	0.321	4.2652e-10
Mesenchymal cell	Rhox8	2.9822e-14	0.328058	0.595	0.412	5.90775e-10
Mesenchymal cell	Hivep2	3.55176e-14	0.338029	0.778	0.684	7.03604e-10
Mesenchymal cell	Plxna2	5.18359e-14	0.269574	0.561	0.341	1.02687e-09
Mesenchymal cell	Hao2	1.16553e-13	0.285159	0.423	0.242	2.30892e-09
Mesenchymal cell	Kalrn	1.36275e-13	0.326879	0.731	0.605	2.69962e-09
Mesenchymal cell	Sash1	1.94085e-13	0.269099	0.495	0.304	3.84483e-09
Mesenchymal cell	Sh3rf1	2.00077e-13	0.293987	0.692	0.554	3.96352e-09
Mesenchymal cell	Camk2d	2.05049e-13	0.264144	0.84	0.756	4.06201e-09
Mesenchymal cell	Ust	2.15272e-13	0.271469	0.604	0.404	4.26454e-09
Mesenchymal cell	Niban1	3.50078e-13	0.303426	0.396	0.229	6.93504e-09
Mesenchymal cell	Tenm3	3.5827e-13	0.598326	0.836	0.804	7.09733e-09
Mesenchymal cell	Rtl4	4.04761e-13	0.275252	0.448	0.262	8.01831e-09
Mesenchymal cell	Cyyr1	4.33339e-13	0.345425	0.396	0.227	8.58445e-09
Mesenchymal cell	Prune2	4.34336e-13	0.479313	0.647	0.512	8.6042e-09
Mesenchymal cell	Myl6	4.49661e-13	0.271925	0.456	0.273	8.90779e-09
Mesenchymal cell	Zdhhc14	4.5038e-13	0.255881	0.341	0.179	8.92203e-09
Mesenchymal cell	Rgs2	4.5707e-13	0.286838	0.797	0.711	9.05456e-09
Mesenchymal cell	Luzp1	5.8153e-13	0.257561	0.622	0.429	1.15201e-08
Mesenchymal cell	Septin11	6.50795e-13	0.308615	0.737	0.625	1.28922e-08
Mesenchymal cell	Robo2	8.37096e-13	0.327935	0.739	0.615	1.65829e-08
Mesenchymal cell	Oxr1	1.85609e-12	0.26378	0.561	0.356	3.67691e-08
Mesenchymal cell	Arl15	1.955e-12	0.293178	0.891	0.878	3.87285e-08
Mesenchymal cell	Slc8a1	2.08395e-12	0.340401	0.801	0.722	4.12831e-08
Mesenchymal cell	Phldb2	2.77837e-12	0.295979	0.834	0.768	5.50396e-08
Mesenchymal cell	Cblb	1.05647e-11	0.30218	0.912	0.872	2.09286e-07
Mesenchymal cell	Nckap5	2.70471e-11	0.526579	0.55	0.42	5.35803e-07
Mesenchymal cell	Dcdc5	3.15143e-11	0.250747	0.485	0.308	6.24298e-07
Mesenchymal cell	Kcnd3	3.1787e-11	0.271603	0.402	0.237	6.29701e-07
Mesenchymal cell	X1700025G04Rik	4.70197e-11	0.318362	0.661	0.543	9.3146e-07
Mesenchymal cell	Arhgap10	5.00986e-11	0.260839	0.805	0.744	9.92453e-07
Mesenchymal cell	Cyp1b1	5.18655e-11	0.286548	0.55	0.388	1.02746e-06
Mesenchymal cell	Hspg2	5.58127e-11	0.259359	0.78	0.694	1.10565e-06
Mesenchymal cell	Slit2	7.5683e-11	0.362481	0.415	0.254	1.49928e-06
Mesenchymal cell	Rbpj	7.81305e-11	0.256017	0.462	0.294	1.54777e-06
Mesenchymal cell	Plau	2.04308e-10	0.267891	0.372	0.224	4.04734e-06
Mesenchymal cell	Plpp3	4.35253e-10	0.2681	0.928	0.897	8.62237e-06
Mesenchymal cell	Dync1i1	8.42439e-10	0.342775	0.731	0.675	1.66887e-05
Mesenchymal cell	Actn1	1.5757e-09	0.295951	0.813	0.779	3.12145e-05
Mesenchymal cell	Tmem164	1.78327e-09	0.274433	0.809	0.758	3.53266e-05
Mesenchymal cell	Piezo2	1.94714e-09	0.26694	0.458	0.296	3.85729e-05
Mesenchymal cell	A730049H05Rik	2.86614e-09	0.32242	0.749	0.679	5.67782e-05
Mesenchymal cell	Zswim6	1.27057e-08	0.284551	0.797	0.799	0.0002517
Mesenchymal cell	Smad3	1.66947e-08	0.250803	0.62	0.482	0.000330723
Mesenchymal cell	Prss35	2.31728e-08	0.317613	0.797	0.798	0.000459053
Mesenchymal cell	Ereg	4.09455e-08	0.469289	0.739	0.679	0.00081113
Mesenchymal cell	Lncpint	4.17354e-08	0.261362	0.686	0.586	0.000826779
Mesenchymal cell	Kif26b	6.57773e-08	0.281885	0.563	0.437	0.00130305
Mesenchymal cell	Gtdc1	1.82508e-07	0.308639	0.624	0.532	0.00361549
Mesenchymal cell	Abcb1b	3.21898e-05	0.263251	0.686	0.654	0.63768
Granulosa cell	Foxo1	1.09709e-100	1.87712	0.996	0.87	2.17333e-96
Granulosa cell	Ank3	2.10842e-92	1.61083	0.967	0.642	4.17678e-88
Granulosa cell	Kcnq5	5.79541e-92	1.66096	0.967	0.628	1.14807e-87
Granulosa cell	Mast4	5.34531e-91	1.26893	1	0.997	1.05891e-86
Granulosa cell	Lama1	1.21315e-89	1.59697	0.988	0.821	2.40324e-85
Granulosa cell	Tenm4	5.17778e-87	1.42729	1	0.895	1.02572e-82
Granulosa cell	X8030451A03Rik	2.89659e-80	1.10106	0.76	0.218	5.73814e-76
Granulosa cell	Ptprd	1.46135e-79	1.31948	1	0.969	2.89493e-75
Granulosa cell	Ano4	1.39991e-77	1.7154	0.971	0.744	2.77323e-73
Granulosa cell	Dst	6.96596e-77	1.03943	1	0.932	1.37996e-72
Granulosa cell	Mctp1	1.88916e-71	1.51057	0.971	0.798	3.74243e-67
Granulosa cell	Esr2	3.23868e-70	1.11477	0.756	0.237	6.41582e-66
Granulosa cell	Sema5a	6.4162e-67	1.11188	0.996	0.91	1.27105e-62
Granulosa cell	Greb1l	1.28844e-66	1.01723	1	0.94	2.5524e-62
Granulosa cell	Atrnl1	4.41349e-64	1.27299	0.988	0.882	8.74312e-60
Granulosa cell	Slc18a2	1.82786e-63	1.132	0.702	0.218	3.62099e-59
Granulosa cell	Gm42303	1.034e-62	0.557651	0.372	0.046	2.04836e-58
Granulosa cell	Serpine2	6.27118e-61	1.30723	0.926	0.63	1.24232e-56
Granulosa cell	Slc9a7	7.28766e-61	1.07442	0.731	0.263	1.44369e-56
Granulosa cell	Cables1	2.98693e-59	1.20449	0.636	0.191	5.91711e-55
Granulosa cell	Prkar2b	4.05386e-59	0.921963	1	0.945	8.03069e-55
Granulosa cell	Tanc2	2.75456e-58	1.1448	0.975	0.866	5.45677e-54
Granulosa cell	Bcl11a	4.56468e-58	0.813059	0.599	0.162	9.04264e-54
Granulosa cell	Mpped2	8.15961e-58	0.927804	0.649	0.184	1.61642e-53
Granulosa cell	Crim1	9.84182e-57	1.01422	0.979	0.802	1.94966e-52
Granulosa cell	Pak3	1.46064e-56	1.16038	0.727	0.278	2.89352e-52
Granulosa cell	Bmpr1b	4.12907e-56	1.11255	0.971	0.806	8.17969e-52
Granulosa cell	Gja1	5.9149e-56	1.03865	0.983	0.842	1.17174e-51
Granulosa cell	Fam13a	2.58047e-55	1.26215	0.818	0.423	5.11191e-51
Granulosa cell	Thbs1	8.13619e-55	1.20251	0.988	0.853	1.61178e-50
Granulosa cell	St3gal4	2.60746e-54	0.90814	0.938	0.683	5.16537e-50
Granulosa cell	Mras	5.58201e-54	0.743379	0.645	0.197	1.1058e-49
Granulosa cell	Obsl1	7.81626e-54	0.81804	0.748	0.283	1.5484e-49
Granulosa cell	Ptges	7.4633e-52	0.656846	0.504	0.121	1.47848e-47
Granulosa cell	Tmtc2	8.8182e-52	0.89964	0.996	0.92	1.74689e-47
Granulosa cell	Grik3	1.60152e-51	0.914743	0.736	0.285	3.17261e-47
Granulosa cell	Ptpre	1.78764e-51	1.01533	0.707	0.281	3.54131e-47
Granulosa cell	Syne2	2.09855e-51	0.749546	1	0.988	4.15723e-47
Granulosa cell	Dock4	1.43865e-50	0.961934	0.975	0.86	2.84997e-46
Granulosa cell	Sel1l3	1.53162e-49	0.588869	0.417	0.081	3.03415e-45
Granulosa cell	Serinc5	7.79181e-49	1.0188	0.682	0.273	1.54356e-44
Granulosa cell	Tex15	5.24255e-47	0.776037	0.545	0.162	1.03855e-42
Granulosa cell	Nap1l5	1.51128e-46	0.574253	0.475	0.11	2.99384e-42
Granulosa cell	Map3k5	5.18829e-46	0.865862	0.744	0.33	1.0278e-41
Granulosa cell	Arhgef28	8.06021e-46	0.879037	0.814	0.413	1.59673e-41
Granulosa cell	Nexmif	1.25255e-45	1.18235	0.86	0.617	2.4813e-41
Granulosa cell	Ctnna3	1.07987e-44	0.648881	0.55	0.162	2.13921e-40
Granulosa cell	Apoa4	2.05448e-44	0.39346	0.277	0.035	4.06992e-40
Granulosa cell	Herc3	3.65963e-44	0.612983	0.525	0.151	7.24973e-40
Granulosa cell	Sema3g	8.5432e-44	0.470888	0.318	0.05	1.69241e-39
Granulosa cell	Dag1	1.96832e-43	0.828179	0.955	0.797	3.89923e-39
Granulosa cell	Sulf2	3.07759e-43	0.761603	0.975	0.795	6.09671e-39
Granulosa cell	Pde11a	2.78501e-41	0.450462	0.293	0.045	5.51711e-37
Granulosa cell	Thbs4	2.81284e-41	0.678273	0.537	0.164	5.57224e-37
Granulosa cell	Kcnma1	6.1868e-41	0.723248	0.996	0.954	1.22561e-36
Granulosa cell	Syt14	1.70912e-40	0.635245	0.496	0.149	3.38578e-36
Granulosa cell	Dpf3	4.85196e-40	0.869738	0.901	0.701	9.61173e-36
Granulosa cell	Aff3	7.35082e-40	0.906773	0.901	0.674	1.4562e-35
Granulosa cell	Nav2	1.45005e-39	0.786236	0.926	0.683	2.87256e-35
Granulosa cell	Insyn2a	1.50799e-39	0.373348	0.269	0.039	2.98733e-35
Granulosa cell	Inha	2.66359e-39	0.841091	0.893	0.628	5.27657e-35
Granulosa cell	Ston2	8.69687e-39	0.721524	0.686	0.287	1.72285e-34
Granulosa cell	Mboat2	2.14416e-38	0.82119	0.769	0.418	4.24758e-34
Granulosa cell	Tanc1	3.92613e-38	0.720255	0.983	0.838	7.77766e-34
Granulosa cell	Ntn4	1.11021e-37	0.536344	0.355	0.077	2.19932e-33
Granulosa cell	Slco3a1	1.28828e-37	0.816262	0.955	0.846	2.55208e-33
Granulosa cell	Cd36	1.24421e-36	0.504766	0.326	0.067	2.46479e-32
Granulosa cell	Tshz1	2.50422e-36	0.694089	0.93	0.759	4.96087e-32
Granulosa cell	Me3	2.86589e-36	0.54861	0.434	0.118	5.67733e-32
Granulosa cell	Trim8	2.98839e-36	0.61054	0.529	0.186	5.92e-32
Granulosa cell	Cadps	8.17458e-36	0.433836	0.314	0.062	1.61938e-31
Granulosa cell	Zfp385b	8.21977e-36	0.815125	0.909	0.719	1.62834e-31
Granulosa cell	Bmp3	9.09054e-36	0.454086	0.388	0.095	1.80084e-31
Granulosa cell	Spsb1	3.13468e-35	0.618682	0.988	0.867	6.20981e-31
Granulosa cell	Tox2	4.66945e-35	0.794566	0.678	0.31	9.25019e-31
Granulosa cell	Dpysl5	9.86618e-35	0.433403	0.302	0.059	1.95449e-30
Granulosa cell	Lrrtm3	1.04952e-34	0.777495	0.376	0.097	2.07911e-30
Granulosa cell	Shisa9	1.10578e-34	0.504318	0.31	0.064	2.19055e-30
Granulosa cell	Cobl	1.44014e-34	0.518784	0.343	0.077	2.85293e-30
Granulosa cell	Tcf7l1	1.91349e-33	0.742673	0.769	0.447	3.79063e-29
Granulosa cell	Slc38a1	9.261e-33	0.623771	0.707	0.332	1.8346e-28
Granulosa cell	Itgb5	1.21992e-32	0.580411	0.558	0.218	2.41667e-28
Granulosa cell	Foxp2	1.36263e-32	0.766926	0.764	0.462	2.69936e-28
Granulosa cell	Fam78a	2.22752e-32	0.360936	0.252	0.043	4.41272e-28
Granulosa cell	Ivns1abp	2.6215e-32	0.699452	0.698	0.347	5.19319e-28
Granulosa cell	Prkcd	2.65776e-32	0.664676	0.566	0.231	5.26502e-28
Granulosa cell	Epn2	6.37536e-32	0.699762	0.599	0.261	1.26296e-27
Granulosa cell	Ptprt	1.08907e-31	0.617511	0.471	0.156	2.15745e-27
Granulosa cell	Eya2	1.12079e-31	0.594699	0.504	0.18	2.22028e-27
Granulosa cell	Tut4	1.34871e-31	0.738778	0.876	0.715	2.67179e-27
Granulosa cell	Trib2	2.78428e-31	0.601753	0.57	0.224	5.51566e-27
Granulosa cell	Rian	4.48883e-31	0.473126	0.393	0.109	8.89238e-27
Granulosa cell	Hmga2	4.88697e-31	0.574718	0.467	0.156	9.6811e-27
Granulosa cell	mt.Co1	1.90331e-30	0.388622	1	1	3.77045e-26
Granulosa cell	Inhbb	3.14479e-30	0.874952	0.442	0.147	6.22983e-26
Granulosa cell	Rbfox1	4.89196e-30	1.35738	0.888	0.816	9.69096e-26
Granulosa cell	Rbl1	4.91696e-30	0.391361	0.36	0.096	9.7405e-26
Granulosa cell	Mmp11	8.2397e-30	0.451809	0.355	0.096	1.63228e-25
Granulosa cell	Lrrc8d	1.21741e-29	0.579198	0.624	0.283	2.41168e-25
Granulosa cell	Slc16a10	2.0635e-29	0.437175	0.339	0.088	4.0878e-25
Granulosa cell	Mark1	3.12834e-29	0.623894	0.798	0.534	6.19724e-25
Granulosa cell	Zfp827	3.71476e-29	0.648369	0.727	0.413	7.35893e-25
Granulosa cell	Nup210	5.8248e-29	0.336492	0.281	0.061	1.15389e-24
Granulosa cell	Ccnd2	1.07667e-28	0.7891	0.764	0.524	2.13288e-24
Granulosa cell	Sgpp2	1.20866e-28	0.337889	0.252	0.05	2.39435e-24
Granulosa cell	Atxn1	1.73403e-28	0.657863	0.963	0.895	3.43511e-24
Granulosa cell	Heph	3.30346e-28	0.514428	0.57	0.238	6.54416e-24
Granulosa cell	Pde10a	3.69517e-28	0.808049	0.996	0.992	7.32013e-24
Granulosa cell	Heyl	1.05807e-27	0.360902	0.302	0.073	2.09603e-23
Granulosa cell	Kcnj3	1.5187e-27	0.561178	0.603	0.254	3.00855e-23
Granulosa cell	Nrip1	1.63566e-27	0.690448	0.955	0.869	3.24024e-23
Granulosa cell	Syt7	2.03276e-27	0.446827	0.405	0.127	4.02689e-23
Granulosa cell	Dsp	3.41875e-27	0.479861	0.364	0.108	6.77255e-23
Granulosa cell	Dlg5	5.00098e-27	0.569605	0.645	0.321	9.90693e-23
Granulosa cell	Rad51b	6.35924e-27	0.705144	0.955	0.847	1.25977e-22
Granulosa cell	Lrrc2	1.15579e-26	0.3758	0.335	0.093	2.28962e-22
Granulosa cell	Dgkb	1.19395e-26	0.700691	0.413	0.146	2.36521e-22
Granulosa cell	E330023G01Rik	1.90948e-26	0.353278	0.306	0.077	3.78268e-22
Granulosa cell	Fshr	3.1968e-26	0.657004	0.55	0.228	6.33286e-22
Granulosa cell	Cracd	3.32571e-26	0.38624	0.405	0.129	6.58822e-22
Granulosa cell	Magi2	4.70468e-26	0.562229	0.946	0.85	9.31998e-22
Granulosa cell	Bend4	4.9195e-26	0.331482	0.289	0.071	9.74553e-22
Granulosa cell	Hells	5.98277e-26	0.468221	0.446	0.161	1.18519e-21
Granulosa cell	Adamts6	7.11497e-26	0.631251	0.508	0.216	1.40948e-21
Granulosa cell	Arhgap29	7.45924e-26	0.648939	0.822	0.587	1.47768e-21
Granulosa cell	Mreg	9.97652e-26	0.3678	0.264	0.061	1.97635e-21
Granulosa cell	Rnf19b	1.09261e-25	0.542807	0.45	0.173	2.16446e-21
Granulosa cell	Bex4	1.97338e-25	0.340344	0.36	0.106	3.90926e-21
Granulosa cell	Htra1	2.60159e-25	0.672209	0.835	0.665	5.15376e-21
Granulosa cell	Peli2	3.15306e-25	0.609924	0.806	0.567	6.24622e-21
Granulosa cell	Plxnc1	4.13883e-25	0.491438	0.645	0.299	8.19902e-21
Granulosa cell	Jam2	5.48282e-25	0.453245	0.55	0.229	1.08615e-20
Granulosa cell	Itgav	6.1776e-25	0.636216	0.851	0.714	1.22378e-20
Granulosa cell	Mboat1	6.78171e-25	0.301049	0.269	0.064	1.34346e-20
Granulosa cell	Fst	7.10253e-25	0.651928	0.57	0.264	1.40701e-20
Granulosa cell	Oaf	1.23743e-24	0.360885	0.331	0.096	2.45136e-20
Granulosa cell	Cpe	2.6246e-24	0.522955	0.959	0.849	5.19934e-20
Granulosa cell	Ddhd1	2.67325e-24	0.583316	0.628	0.325	5.29572e-20
Granulosa cell	Agt	2.69773e-24	0.310162	0.273	0.068	5.3442e-20
Granulosa cell	Cyrib	7.07315e-24	0.786642	0.818	0.643	1.40119e-19
Granulosa cell	Fscn1	1.11336e-23	0.361637	0.38	0.126	2.20557e-19
Granulosa cell	St3gal5	1.67735e-23	0.514349	0.748	0.466	3.32283e-19
Granulosa cell	Myef2	1.69886e-23	0.560174	0.607	0.312	3.36544e-19
Granulosa cell	Bmpr2	1.9525e-23	0.42314	0.983	0.955	3.8679e-19
Granulosa cell	Zfhx4	2.12871e-23	0.47548	0.612	0.289	4.21698e-19
Granulosa cell	Krba1	4.59052e-23	0.400149	0.459	0.177	9.09382e-19
Granulosa cell	Slc43a2	4.95496e-23	0.355725	0.26	0.066	9.81577e-19
Granulosa cell	Bmp6	5.92287e-23	0.456579	0.508	0.213	1.17332e-18
Granulosa cell	Smad6	6.5872e-23	0.362577	0.306	0.089	1.30492e-18
Granulosa cell	Kif16b	6.67502e-23	0.470205	0.62	0.31	1.32232e-18
Granulosa cell	Gls	1.12167e-22	0.540702	0.917	0.827	2.22203e-18
Granulosa cell	Slc25a42	1.23873e-22	0.309276	0.298	0.083	2.45392e-18
Granulosa cell	Ssbp3	1.32878e-22	0.571198	0.731	0.45	2.63232e-18
Granulosa cell	Slc25a13	1.74583e-22	0.477929	0.5	0.216	3.45848e-18
Granulosa cell	Plbd1	1.77491e-22	0.330564	0.31	0.091	3.51609e-18
Granulosa cell	Susd1	1.92805e-22	0.405013	0.322	0.1	3.81946e-18
Granulosa cell	Csrnp3	2.46338e-22	0.462189	0.459	0.184	4.87995e-18
Granulosa cell	Adgra3	2.66099e-22	0.508482	0.579	0.281	5.27142e-18
Granulosa cell	Chst8	2.88847e-22	0.665099	0.686	0.417	5.72206e-18
Granulosa cell	Cdc14a	5.04663e-22	0.499776	0.525	0.24	9.99737e-18
Granulosa cell	Creb3l2	6.14967e-22	0.584654	0.868	0.737	1.21825e-17
Granulosa cell	Taf4b	6.65447e-22	0.428638	0.409	0.155	1.31825e-17
Granulosa cell	Hecw2	8.01533e-22	0.501916	0.624	0.32	1.58784e-17
Granulosa cell	Meg3	1.74029e-21	0.278788	0.277	0.076	3.44752e-17
Granulosa cell	Myo1e	2.39136e-21	0.754491	0.81	0.686	4.73729e-17
Granulosa cell	Top2a	2.49109e-21	0.589818	0.529	0.251	4.93485e-17
Granulosa cell	Fam222a	2.81475e-21	0.441681	0.55	0.254	5.57602e-17
Granulosa cell	Mex3c	2.88706e-21	0.647614	0.64	0.372	5.71927e-17
Granulosa cell	Zfp704	3.30982e-21	0.480578	0.657	0.361	6.55676e-17
Granulosa cell	Nova1	6.54538e-21	0.374234	0.38	0.138	1.29664e-16
Granulosa cell	Dtl	8.24038e-21	0.373818	0.322	0.104	1.63242e-16
Granulosa cell	Prss23	1.03978e-20	0.29865	0.256	0.069	2.0598e-16
Granulosa cell	C430049B03Rik	1.136e-20	0.276155	0.289	0.084	2.25042e-16
Granulosa cell	Dock9	1.16605e-20	0.608693	0.781	0.578	2.30995e-16
Granulosa cell	N4bp2l1	1.18248e-20	0.271651	0.31	0.095	2.34249e-16
Granulosa cell	Hjurp	1.92662e-20	0.33496	0.318	0.105	3.81664e-16
Granulosa cell	Adarb1	2.62125e-20	0.479835	0.566	0.287	5.19269e-16
Granulosa cell	Adcy9	3.2016e-20	0.569367	0.715	0.487	6.34237e-16
Granulosa cell	Fam122b	4.59174e-20	0.295219	0.256	0.071	9.09624e-16
Granulosa cell	Myocd	5.2198e-20	0.498521	0.446	0.19	1.03404e-15
Granulosa cell	Acacb	5.94326e-20	0.292855	0.269	0.078	1.17736e-15
Granulosa cell	Lpin2	1.46163e-19	0.451485	0.579	0.289	2.89548e-15
Granulosa cell	Trerf1	1.61216e-19	0.547182	0.814	0.671	3.19369e-15
Granulosa cell	Sidt2	2.10125e-19	0.347354	0.376	0.143	4.16258e-15
Granulosa cell	Bcat1	3.18106e-19	0.400871	0.653	0.339	6.30168e-15
Granulosa cell	Zfp277	3.22706e-19	0.412518	0.475	0.216	6.39281e-15
Granulosa cell	Mki67	3.29131e-19	0.575019	0.57	0.299	6.52008e-15
Granulosa cell	Slc8a11	4.57675e-19	0.47862	0.901	0.719	9.06655e-15
Granulosa cell	Tpd52	5.02957e-19	0.335207	0.483	0.209	9.96358e-15
Granulosa cell	Tcf7l2	6.6209e-19	0.524658	0.76	0.581	1.3116e-14
Granulosa cell	Gata4	7.40315e-19	0.48848	0.893	0.748	1.46656e-14
Granulosa cell	Dzip3	7.43991e-19	0.35061	0.479	0.214	1.47385e-14
Granulosa cell	Eps8	8.74655e-19	0.528822	0.715	0.482	1.73269e-14
Granulosa cell	Prps2	9.11388e-19	0.260515	0.273	0.081	1.80546e-14
Granulosa cell	Fam20c	1.19174e-18	0.287529	0.252	0.072	2.36083e-14
Granulosa cell	Nectin1	1.2991e-18	0.38631	0.388	0.157	2.57351e-14
Granulosa cell	Aff2	1.51502e-18	0.345399	0.955	0.875	3.00126e-14
Granulosa cell	Sytl4	1.56599e-18	0.323931	0.351	0.128	3.10222e-14
Granulosa cell	Arhgef6	1.84538e-18	0.321122	0.347	0.127	3.6557e-14
Granulosa cell	Clip4	1.9115e-18	0.271429	0.269	0.082	3.78669e-14
Granulosa cell	Lrp11	2.36243e-18	0.438799	0.909	0.816	4.67997e-14
Granulosa cell	Tram2	2.45213e-18	0.454817	0.521	0.255	4.85767e-14
Granulosa cell	Rpn1	2.97015e-18	0.422573	0.595	0.314	5.88388e-14
Granulosa cell	Map2k1	2.98536e-18	0.542621	0.57	0.314	5.914e-14
Granulosa cell	Synpo	3.04652e-18	0.644636	0.785	0.649	6.03515e-14
Granulosa cell	Csmd11	6.02726e-18	0.420515	1	0.979	1.194e-13
Granulosa cell	Arhgap28	9.05017e-18	0.495476	0.921	0.843	1.79284e-13
Granulosa cell	Sppl3	1.02476e-17	0.50293	0.76	0.609	2.03005e-13
Granulosa cell	Msra	1.74606e-17	0.382925	0.554	0.282	3.45895e-13
Granulosa cell	Gata6	1.79014e-17	0.365355	0.517	0.245	3.54627e-13
Granulosa cell	Fhdc1	1.81127e-17	0.304941	0.298	0.102	3.58813e-13
Granulosa cell	Plod21	2.54542e-17	0.393834	0.975	0.899	5.04247e-13
Granulosa cell	Bbx	2.71941e-17	0.420967	0.884	0.792	5.38715e-13
Granulosa cell	Kcnip4	3.72861e-17	0.47442	0.368	0.153	7.38638e-13
Granulosa cell	Zfpm2	4.23412e-17	0.43589	0.996	0.956	8.38778e-13
Granulosa cell	Pbx3	9.75325e-17	0.485087	0.822	0.715	1.93212e-12
Granulosa cell	Adamts21	1.33616e-16	0.436105	0.901	0.755	2.64693e-12
Granulosa cell	Sorcs1	1.42506e-16	0.398718	0.277	0.095	2.82304e-12
Granulosa cell	Kctd1	1.47799e-16	0.321166	0.438	0.198	2.9279e-12
Granulosa cell	Plekhh1	1.83909e-16	0.26244	0.252	0.08	3.64324e-12
Granulosa cell	Mdfic	1.96147e-16	0.511469	0.917	0.862	3.88568e-12
Granulosa cell	Brca1	2.20215e-16	0.272433	0.281	0.096	4.36247e-12
Granulosa cell	Garem1	2.9446e-16	0.396746	0.504	0.249	5.83324e-12
Granulosa cell	Gtf2ird1	3.5933e-16	0.348136	0.496	0.243	7.11833e-12
Granulosa cell	Adgrg1	4.05649e-16	0.322555	0.331	0.127	8.0359e-12
Granulosa cell	Brca2	4.34422e-16	0.281958	0.318	0.12	8.60591e-12
Granulosa cell	Hat1	4.54149e-16	0.289264	0.343	0.135	8.9967e-12
Granulosa cell	Cdk5rap2	5.96535e-16	0.377124	0.446	0.211	1.18174e-11
Granulosa cell	Cep128	6.92535e-16	0.332829	0.384	0.165	1.37191e-11
Granulosa cell	Mical3	8.87524e-16	0.474049	0.736	0.586	1.75819e-11
Granulosa cell	Cenpp	9.30724e-16	0.430474	0.413	0.19	1.84376e-11
Granulosa cell	Rims2	1.11783e-15	0.384773	0.442	0.209	2.21441e-11
Granulosa cell	Nsd2	1.18028e-15	0.419166	0.674	0.428	2.33813e-11
Granulosa cell	Foxl2	1.19287e-15	0.329132	0.438	0.2	2.36308e-11
Granulosa cell	Pygb	1.2158e-15	0.359307	0.401	0.18	2.4085e-11
Granulosa cell	Zmym3	1.41443e-15	0.278751	0.335	0.132	2.80198e-11
Granulosa cell	Maml2	1.45089e-15	0.595431	0.967	0.958	2.8742e-11
Granulosa cell	Cux1	1.99169e-15	0.41881	0.905	0.854	3.94553e-11
Granulosa cell	Rasgef1b	2.11007e-15	0.410247	0.541	0.283	4.18004e-11
Granulosa cell	Camk2n1	2.34915e-15	0.258999	0.252	0.084	4.65366e-11
Granulosa cell	Tmpo	2.45769e-15	0.38881	0.533	0.292	4.86869e-11
Granulosa cell	Ube2h	3.35481e-15	0.409346	0.851	0.77	6.64588e-11
Granulosa cell	Aspm	5.33185e-15	0.278493	0.293	0.109	1.05624e-10
Granulosa cell	Nup205	5.53805e-15	0.348881	0.417	0.196	1.09709e-10
Granulosa cell	Snx5	6.57053e-15	0.365404	0.512	0.274	1.30162e-10
Granulosa cell	Sufu	6.61235e-15	0.327931	0.426	0.203	1.30991e-10
Granulosa cell	Pparg	6.90091e-15	0.392583	0.661	0.413	1.36707e-10
Granulosa cell	Scube1	6.92691e-15	0.302485	0.285	0.106	1.37222e-10
Granulosa cell	Agap1	8.19109e-15	0.410856	0.942	0.843	1.62266e-10
Granulosa cell	Gch1	1.64129e-14	0.25631	0.318	0.125	3.2514e-10
Granulosa cell	Alms1	1.87144e-14	0.381141	0.512	0.279	3.70732e-10
Granulosa cell	Prrc2b	1.92709e-14	0.438999	0.781	0.625	3.81757e-10
Granulosa cell	Rad18	1.97444e-14	0.31227	0.43	0.205	3.91136e-10
Granulosa cell	Smarcd3	1.97883e-14	0.261109	0.269	0.097	3.92006e-10
Granulosa cell	Phlpp2	2.08607e-14	0.295071	0.393	0.18	4.13251e-10
Granulosa cell	Parp11	2.13684e-14	0.318946	0.31	0.127	4.23308e-10
Granulosa cell	Fign	2.1696e-14	0.252947	0.289	0.109	4.29799e-10
Granulosa cell	Vrk2	2.42975e-14	0.252035	0.331	0.134	4.81333e-10
Granulosa cell	Txnip	2.51219e-14	0.29865	0.384	0.175	4.97664e-10
Granulosa cell	Mms22l	2.61034e-14	0.40122	0.368	0.172	5.17109e-10
Granulosa cell	Eefsec	2.70524e-14	0.357292	0.479	0.256	5.35908e-10
Granulosa cell	Grb14	3.15473e-14	0.5645	0.541	0.33	6.24953e-10
Granulosa cell	Sik3	4.54751e-14	0.479473	0.901	0.885	9.00862e-10
Granulosa cell	Tbc1d4	5.10749e-14	0.341093	0.376	0.175	1.01179e-09
Granulosa cell	Afdn	6.52128e-14	0.358371	0.653	0.401	1.29187e-09
Granulosa cell	Phf12	7.02957e-14	0.380247	0.525	0.299	1.39256e-09
Granulosa cell	Carhsp1	7.41203e-14	0.294427	0.36	0.16	1.46832e-09
Granulosa cell	Fat1	8.14569e-14	0.291285	0.603	0.359	1.61366e-09
Granulosa cell	Amhr2	9.05697e-14	0.260574	0.264	0.097	1.79419e-09
Granulosa cell	Itm2b	9.17482e-14	0.470292	0.69	0.545	1.81753e-09
Granulosa cell	Lrmda	9.57067e-14	0.357526	0.955	0.873	1.89595e-09
Granulosa cell	Npat	9.5804e-14	0.306847	0.426	0.207	1.89788e-09
Granulosa cell	Lrrc1	1.03874e-13	0.27091	0.393	0.183	2.05775e-09
Granulosa cell	Chsy1	1.04036e-13	0.281776	0.467	0.236	2.06095e-09
Granulosa cell	Ddi2	1.04603e-13	0.396433	0.632	0.381	2.07218e-09
Granulosa cell	Atad5	1.24756e-13	0.321379	0.298	0.122	2.47141e-09
Granulosa cell	Atp1b2	1.31817e-13	0.308164	0.331	0.141	2.6113e-09
Granulosa cell	Col4a5	1.53803e-13	0.340657	0.43	0.217	3.04685e-09
Granulosa cell	Plxdc2	1.54351e-13	0.35123	0.992	0.99	3.05769e-09
Granulosa cell	Lrrc8b	1.55229e-13	0.333314	0.483	0.256	3.07509e-09
Granulosa cell	Ar	1.72333e-13	0.351789	0.88	0.786	3.41392e-09
Granulosa cell	Rimklb	1.91209e-13	0.280944	0.26	0.097	3.78784e-09
Granulosa cell	Gramd1b	2.43957e-13	0.31904	1	0.985	4.83278e-09
Granulosa cell	Pabpc4	2.53497e-13	0.322576	0.405	0.201	5.02177e-09
Granulosa cell	Scai	3.1005e-13	0.278228	0.512	0.272	6.14209e-09
Granulosa cell	Abr	4.27284e-13	0.253428	0.376	0.173	8.46449e-09
Granulosa cell	Bcl2l11	4.35329e-13	0.254876	0.252	0.095	8.62387e-09
Granulosa cell	Nrf1	4.43996e-13	0.337795	0.587	0.357	8.79557e-09
Granulosa cell	Ctcf	4.74593e-13	0.340044	0.525	0.3	9.4017e-09
Granulosa cell	Plekha1	4.90813e-13	0.322502	0.463	0.242	9.72301e-09
Granulosa cell	Lhfpl2	7.71666e-13	0.444417	0.736	0.561	1.52867e-08
Granulosa cell	Cdk6	9.84799e-13	0.353614	0.574	0.336	1.95089e-08
Granulosa cell	Fhod3	1.09241e-12	0.413866	0.649	0.427	2.16406e-08
Granulosa cell	Cdc27	1.4248e-12	0.312645	0.595	0.359	2.82252e-08
Granulosa cell	Myh10	1.43765e-12	0.329098	0.607	0.366	2.84799e-08
Granulosa cell	Mcph1	1.65059e-12	0.336347	0.591	0.35	3.26982e-08
Granulosa cell	Ppm1e	1.65509e-12	0.474324	0.525	0.323	3.27874e-08
Granulosa cell	Klhl7	2.05075e-12	0.331062	0.442	0.239	4.06254e-08
Granulosa cell	Cers5	2.27721e-12	0.346145	0.442	0.238	4.51116e-08
Granulosa cell	Mpp7	2.35717e-12	0.378587	0.707	0.54	4.66956e-08
Granulosa cell	Smchd1	2.63924e-12	0.441101	0.723	0.58	5.22834e-08
Granulosa cell	Kif21a	2.6569e-12	0.335491	0.488	0.272	5.26332e-08
Granulosa cell	Tnpo1	2.70295e-12	0.413677	0.798	0.719	5.35454e-08
Granulosa cell	Dync2h1	2.93024e-12	0.296729	0.512	0.285	5.8048e-08
Granulosa cell	Ndc1	2.98354e-12	0.255516	0.302	0.129	5.91039e-08
Granulosa cell	Me2	3.10591e-12	0.354742	0.455	0.243	6.15282e-08
Granulosa cell	Lrp5	3.30394e-12	0.2915	0.388	0.194	6.5451e-08
Granulosa cell	Col11a11	4.06239e-12	0.342578	0.541	0.305	8.0476e-08
Granulosa cell	Snx18	4.49211e-12	0.315526	0.446	0.241	8.89886e-08
Granulosa cell	Fam162a	4.58671e-12	0.324243	0.393	0.203	9.08626e-08
Granulosa cell	Dennd4a	4.9187e-12	0.306612	0.517	0.288	9.74394e-08
Granulosa cell	Rapgef4	5.09763e-12	0.471279	0.467	0.267	1.00984e-07
Granulosa cell	Akr1cl	5.75881e-12	0.313594	1	0.966	1.14082e-07
Granulosa cell	Pola1	6.32076e-12	0.424704	0.512	0.309	1.25214e-07
Granulosa cell	Npr2	7.02496e-12	0.260399	0.269	0.11	1.39164e-07
Granulosa cell	Smad7	7.04783e-12	0.279534	0.293	0.127	1.39618e-07
Granulosa cell	Sfmbt1	9.30524e-12	0.293789	0.45	0.244	1.84337e-07
Granulosa cell	Robo1	9.36006e-12	0.380682	0.959	0.926	1.85423e-07
Granulosa cell	Fam3c	1.03616e-11	0.264611	0.322	0.147	2.05263e-07
Granulosa cell	Limk2	1.14262e-11	0.295818	0.376	0.188	2.26353e-07
Granulosa cell	Mapk10	1.33695e-11	0.285446	0.326	0.151	2.6485e-07
Granulosa cell	Map3k4	1.58094e-11	0.318484	0.405	0.212	3.13185e-07
Granulosa cell	Resf1	1.64527e-11	0.405217	0.686	0.503	3.25928e-07
Granulosa cell	Mamld1	1.64534e-11	0.458	0.674	0.5	3.25942e-07
Granulosa cell	Txnl1	1.91475e-11	0.30055	0.496	0.28	3.79311e-07
Granulosa cell	Camkk2	2.15684e-11	0.356348	0.533	0.317	4.27269e-07
Granulosa cell	Myo5a	2.28498e-11	0.374234	0.665	0.482	4.52654e-07
Granulosa cell	Acer3	2.41379e-11	0.257113	0.446	0.238	4.78172e-07
Granulosa cell	Fig4	2.50759e-11	0.263753	0.298	0.132	4.96753e-07
Granulosa cell	E2f3	2.89784e-11	0.370957	0.541	0.335	5.74061e-07
Granulosa cell	Suclg2	3.09516e-11	0.293601	0.57	0.335	6.13151e-07
Granulosa cell	Tnrc6a	3.59305e-11	0.265908	0.558	0.33	7.11783e-07
Granulosa cell	Ammecr1	3.87996e-11	0.420196	0.81	0.702	7.68621e-07
Granulosa cell	Gon4l	3.94423e-11	0.292904	0.463	0.26	7.81352e-07
Granulosa cell	Adgrv1	4.15609e-11	0.459731	0.707	0.614	8.23321e-07
Granulosa cell	Mcm6	4.31896e-11	0.258328	0.277	0.12	8.55586e-07
Granulosa cell	Smc2	5.30836e-11	0.28406	0.335	0.163	1.05159e-06
Granulosa cell	Pknox2	5.87836e-11	0.395302	0.636	0.457	1.1645e-06
Granulosa cell	Klhdc10	7.56354e-11	0.277668	0.479	0.269	1.49834e-06
Granulosa cell	Unc13b	8.51377e-11	0.26974	0.426	0.23	1.68658e-06
Granulosa cell	Eif4a2	8.62112e-11	0.263215	0.562	0.334	1.70784e-06
Granulosa cell	Neo1	8.78727e-11	0.32061	0.661	0.453	1.74076e-06
Granulosa cell	Cd81	8.87868e-11	0.298884	0.475	0.269	1.75887e-06
Granulosa cell	Tmem1641	8.89499e-11	0.355346	0.839	0.762	1.7621e-06
Granulosa cell	Trappc9	9.19619e-11	0.413276	0.81	0.741	1.82177e-06
Granulosa cell	Lrrc41	9.70712e-11	0.265439	0.368	0.189	1.92298e-06
Granulosa cell	B4galt1	1.01957e-10	0.348642	0.62	0.424	2.01976e-06
Granulosa cell	Pard3	1.02619e-10	0.275707	0.975	0.938	2.03288e-06
Granulosa cell	Gtf2a1	1.03021e-10	0.27721	0.483	0.274	2.04085e-06
Granulosa cell	Ppp4r3a	1.03083e-10	0.31001	0.583	0.378	2.04206e-06
Granulosa cell	Dab2	1.03554e-10	0.456545	0.698	0.583	2.0514e-06
Granulosa cell	Itsn1	1.06216e-10	0.30923	0.839	0.744	2.10413e-06
Granulosa cell	Hsp90b1	1.12804e-10	0.316354	0.983	0.99	2.23464e-06
Granulosa cell	Dip2c	1.18685e-10	0.309046	0.95	0.935	2.35115e-06
Granulosa cell	Usp6nl	1.21165e-10	0.416295	0.5	0.323	2.40028e-06
Granulosa cell	Bcor	1.24445e-10	0.291093	0.401	0.214	2.46525e-06
Granulosa cell	Rcn11	1.29442e-10	0.293464	0.446	0.25	2.56425e-06
Granulosa cell	Tent2	1.36858e-10	0.301265	0.504	0.298	2.71116e-06
Granulosa cell	Rif1	1.44294e-10	0.355775	0.64	0.453	2.85847e-06
Granulosa cell	Sh3kbp1	1.49523e-10	0.29901	0.512	0.299	2.96204e-06
Granulosa cell	Cyb5a	1.54132e-10	0.342537	0.583	0.373	3.05335e-06
Granulosa cell	Scaf11	1.56265e-10	0.352866	0.777	0.688	3.0956e-06
Granulosa cell	Dym	1.63769e-10	0.265127	0.566	0.338	3.24426e-06
Granulosa cell	Cenpe	1.6655e-10	0.344662	0.322	0.162	3.29936e-06
Granulosa cell	Rreb1	1.68878e-10	0.322209	0.835	0.769	3.34547e-06
Granulosa cell	Slc16a1	1.75754e-10	0.260515	0.322	0.156	3.48169e-06
Granulosa cell	Gtf2e2	1.75912e-10	0.279145	0.376	0.197	3.48481e-06
Granulosa cell	Fnbp4	1.80888e-10	0.286734	0.504	0.298	3.58339e-06
Granulosa cell	Lrrc8c	2.98063e-10	0.313569	0.521	0.321	5.90463e-06
Granulosa cell	Pspc1	3.67749e-10	0.299154	0.632	0.429	7.28511e-06
Granulosa cell	Xpo1	3.81308e-10	0.315674	0.612	0.406	7.55372e-06
Granulosa cell	Pawr	3.84128e-10	0.387796	0.574	0.375	7.60958e-06
Granulosa cell	Cdh2	4.09946e-10	0.355041	0.752	0.592	8.12103e-06
Granulosa cell	Atad2	4.96428e-10	0.29332	0.355	0.188	9.83424e-06
Granulosa cell	Diaph3	5.72818e-10	0.424572	0.475	0.29	1.13475e-05
Granulosa cell	Nck2	6.11488e-10	0.275202	0.488	0.289	1.21136e-05
Granulosa cell	Nlk	6.23573e-10	0.365142	0.806	0.747	1.2353e-05
Granulosa cell	Fbxl17	6.39517e-10	0.26012	1	0.968	1.26688e-05
Granulosa cell	Rfwd3	6.44926e-10	0.25308	0.393	0.212	1.2776e-05
Granulosa cell	Pdia4	6.60923e-10	0.32527	0.521	0.332	1.30929e-05
Granulosa cell	Rpn2	7.07742e-10	0.286151	0.517	0.317	1.40204e-05
Granulosa cell	Cst3	7.30225e-10	0.309447	0.488	0.29	1.44657e-05
Granulosa cell	Fbn2	7.48595e-10	0.306501	0.541	0.334	1.48297e-05
Granulosa cell	St7	7.57809e-10	0.297651	0.55	0.345	1.50122e-05
Granulosa cell	Srsf10	8.63814e-10	0.294956	0.529	0.328	1.71122e-05
Granulosa cell	AW554918	9.45699e-10	0.303917	0.595	0.386	1.87343e-05
Granulosa cell	Eya3	1.01728e-09	0.288995	0.471	0.285	2.01524e-05
Granulosa cell	Ptpn13	1.22411e-09	0.298289	0.715	0.552	2.42496e-05
Granulosa cell	Slf1	1.25225e-09	0.260195	0.355	0.187	2.4807e-05
Granulosa cell	Ppp2r2d	1.25808e-09	0.287318	0.463	0.284	2.49226e-05
Granulosa cell	Pbxip1	1.29551e-09	0.254584	0.343	0.18	2.5664e-05
Granulosa cell	Fam222b	1.35886e-09	0.264367	0.517	0.319	2.6919e-05
Granulosa cell	Tfdp2	1.45197e-09	0.266941	0.483	0.287	2.87634e-05
Granulosa cell	Pla2g4a	1.49223e-09	0.260974	0.393	0.215	2.95611e-05
Granulosa cell	Cep112	1.7029e-09	0.253966	0.492	0.296	3.37344e-05
Granulosa cell	Ap2b1	2.05594e-09	0.364036	0.669	0.514	4.07283e-05
Granulosa cell	Atp1b3	2.15282e-09	0.281203	0.463	0.277	4.26473e-05
Granulosa cell	Gm29216	2.37416e-09	0.264923	0.992	0.99	4.70321e-05
Granulosa cell	Nr6a1	2.65378e-09	0.307011	0.574	0.373	5.25714e-05
Granulosa cell	Sel1l	2.92772e-09	0.309015	0.533	0.354	5.79981e-05
Granulosa cell	Smc4	2.96232e-09	0.321528	0.529	0.348	5.86835e-05
Granulosa cell	Fam168a	3.08545e-09	0.29291	0.603	0.418	6.11228e-05
Granulosa cell	Supt3	3.34362e-09	0.379519	0.645	0.491	6.62372e-05
Granulosa cell	Prkd1	3.43606e-09	0.302807	0.45	0.272	6.80684e-05
Granulosa cell	Glg1	3.71985e-09	0.297315	0.855	0.794	7.36902e-05
Granulosa cell	Gm47283	3.96778e-09	0.389907	0.744	0.63	7.86018e-05
Granulosa cell	Itga2	4.04779e-09	0.335582	0.678	0.531	8.01868e-05
Granulosa cell	Elp4	4.0885e-09	0.278662	0.533	0.342	8.09932e-05
Granulosa cell	Ganab	5.57343e-09	0.276916	0.388	0.223	0.00011041
Granulosa cell	Ints4	5.76812e-09	0.254117	0.339	0.18	0.000114266
Granulosa cell	Smarcad1	5.82712e-09	0.296387	0.488	0.312	0.000115435
Granulosa cell	Zfp950	6.51069e-09	0.263716	0.426	0.248	0.000128977
Granulosa cell	Fhit	6.57111e-09	0.316755	0.777	0.713	0.000130174
Granulosa cell	Apex2	7.19773e-09	0.300683	0.492	0.312	0.000142587
Granulosa cell	Smad4	7.2888e-09	0.282656	0.537	0.341	0.000144391
Granulosa cell	Camta1	7.38309e-09	0.314328	0.674	0.536	0.000146259
Granulosa cell	Myo10	7.60492e-09	0.302577	0.806	0.749	0.000150653
Granulosa cell	Tmem245	8.82323e-09	0.287184	0.57	0.377	0.000174788
Granulosa cell	Rnf169	1.00378e-08	0.325157	0.558	0.377	0.000198849
Granulosa cell	Slc4a7	1.07928e-08	0.263266	0.525	0.341	0.000213806
Granulosa cell	Vwa8	1.16994e-08	0.287916	0.562	0.373	0.000231765
Granulosa cell	Arhgap31	1.18326e-08	0.388197	0.888	0.816	0.000234403
Granulosa cell	Sncaip	1.20468e-08	0.261472	0.339	0.184	0.000238647
Granulosa cell	Dis3l2	1.20504e-08	0.321232	0.661	0.515	0.000238719
Granulosa cell	Asph	1.34145e-08	0.258445	0.554	0.369	0.000265741
Granulosa cell	Slc6a6	1.37292e-08	0.264757	0.921	0.809	0.000271974
Granulosa cell	Ttc7b	1.89213e-08	0.278408	0.525	0.347	0.000374832
Granulosa cell	Itpkb	1.99905e-08	0.273088	0.504	0.325	0.000396012
Granulosa cell	Map2k5	2.14073e-08	0.282908	0.57	0.386	0.000424078
Granulosa cell	Brd3	2.22984e-08	0.257797	0.45	0.278	0.000441732
Granulosa cell	Chd4	2.37762e-08	0.299554	0.905	0.879	0.000471007
Granulosa cell	Lrch1	2.4422e-08	0.286549	0.525	0.341	0.0004838
Granulosa cell	Clasp1	2.45962e-08	0.295547	0.661	0.509	0.000487251
Granulosa cell	Ezh2	2.54578e-08	0.283785	0.455	0.284	0.00050432
Granulosa cell	Lman1	2.73828e-08	0.298256	0.525	0.356	0.000542454
Granulosa cell	Prim2	2.88229e-08	0.300513	0.384	0.226	0.000570982
Granulosa cell	Smc5	2.90403e-08	0.282904	0.483	0.314	0.000575289
Granulosa cell	Plagl1	4.35793e-08	0.25296	0.314	0.168	0.000863306
Granulosa cell	Reps1	5.23112e-08	0.260286	0.471	0.307	0.00103629
Granulosa cell	Clcn3	5.24066e-08	0.266717	0.426	0.259	0.00103817
Granulosa cell	Armh3	5.43111e-08	0.276705	0.463	0.296	0.0010759
Granulosa cell	Pkp4	7.82534e-08	0.333697	0.674	0.536	0.0015502
Granulosa cell	Ece1	1.23431e-07	0.257414	0.789	0.701	0.00244517
Granulosa cell	Clk1	1.25033e-07	0.280202	0.583	0.403	0.0024769
Granulosa cell	Pde7b	1.27861e-07	0.472767	0.959	0.925	0.00253292
Granulosa cell	Txndc5	1.35346e-07	0.263266	0.417	0.263	0.00268121
Granulosa cell	Ehmt1	1.4673e-07	0.267702	0.727	0.621	0.00290672
Granulosa cell	Jmy	1.47853e-07	0.272186	0.541	0.377	0.00292897
Granulosa cell	Dok6	1.51007e-07	0.292366	0.521	0.348	0.00299144
Granulosa cell	Gatad2b	1.54622e-07	0.267429	0.694	0.58	0.00306305
Granulosa cell	Usp37	1.75658e-07	0.258889	0.438	0.281	0.00347978
Granulosa cell	Wdr70	1.92485e-07	0.25004	0.483	0.312	0.00381313
Granulosa cell	Ppp3cb	2.07206e-07	0.259167	0.496	0.326	0.00410475
Granulosa cell	Scaper	2.08862e-07	0.251782	0.492	0.317	0.00413755
Granulosa cell	Nfe2l1	2.94996e-07	0.274647	0.653	0.505	0.00584386
Granulosa cell	Itih51	2.99796e-07	0.352083	0.69	0.565	0.00593896
Granulosa cell	Sox4	3.84948e-07	0.258122	0.649	0.497	0.00762581
Granulosa cell	Ep400	3.93117e-07	0.264383	0.612	0.445	0.00778764
Granulosa cell	Pds5a	4.19952e-07	0.272913	0.698	0.623	0.00831925
Granulosa cell	Hspa5	4.75753e-07	0.253616	0.988	0.994	0.00942466
Granulosa cell	Ptbp3	4.93498e-07	0.269905	0.793	0.749	0.00977619
Granulosa cell	Pdia3	5.81882e-07	0.258818	0.917	0.917	0.0115271
Granulosa cell	Numa1	5.82114e-07	0.252511	0.488	0.324	0.0115317
Granulosa cell	Zfp6081	7.36127e-07	0.252449	0.393	0.252	0.0145827
Granulosa cell	Tnks	9.2014e-07	0.311476	0.744	0.709	0.018228
Granulosa cell	Mdn1	1.20435e-06	0.258379	0.715	0.601	0.0238583
Granulosa cell	Spaca6	1.63945e-06	0.256252	0.496	0.334	0.0324775
Granulosa cell	Mbnl1	1.65888e-06	0.393529	0.913	0.907	0.0328624
Granulosa cell	Enah	2.69495e-06	0.263877	0.798	0.73	0.053387
Granulosa cell	Fryl	4.397e-06	0.251818	0.628	0.487	0.0871046
Granulosa cell	Hyou1	1.24858e-05	0.257365	0.554	0.414	0.247343
Granulosa cell	Kif26b1	1.28235e-05	0.335258	0.574	0.455	0.254034
Granulosa cell	Adam10	3.10615e-05	0.25464	0.665	0.581	0.615329
Granulosa cell	Arrdc3	3.70185e-05	0.396753	0.64	0.583	0.733336
Granulosa cell	Clu	0.000390567	0.469455	0.661	0.635	1
Large luteal cell	Ssu2	1.04084e-169	1.37279	0.802	0.079	2.0619e-165
Large luteal cell	Lrrn1	5.10868e-153	1.57132	0.88	0.139	1.01203e-148
Large luteal cell	Rab27a	6.94364e-148	1.28304	0.779	0.093	1.37554e-143
Large luteal cell	Mfsd4a	1.06157e-144	1.42459	0.793	0.107	2.10297e-140
Large luteal cell	Ptgfr	2.13526e-144	1.80157	0.908	0.181	4.22995e-140
Large luteal cell	Gm2a	6.15511e-136	2.16013	0.968	0.331	1.21933e-131
Large luteal cell	Plin4	4.30763e-129	1.07565	0.682	0.076	8.53341e-125
Large luteal cell	Elapor1	4.23074e-128	1.08627	0.673	0.074	8.3811e-124
Large luteal cell	Hsd17b7	6.09547e-123	1.94189	0.949	0.34	1.20751e-118
Large luteal cell	Cst8	6.7774e-118	0.9402	0.627	0.068	1.3426e-113
Large luteal cell	Oxtr	1.21835e-116	1.33868	0.829	0.168	2.41355e-112
Large luteal cell	Lhcgr	1.18383e-114	2.30797	1	0.809	2.34516e-110
Large luteal cell	Ltbp1	1.84247e-110	1.84035	1	0.883	3.64993e-106
Large luteal cell	Scarb1	6.1529e-108	1.727	1	0.888	1.21889e-103
Large luteal cell	Cyp11a1	3.47756e-107	1.57452	1	0.912	6.88905e-103
Large luteal cell	Myo7a	3.77427e-107	0.928307	0.622	0.077	7.47683e-103
Large luteal cell	Idh1	3.80553e-107	1.72843	0.995	0.771	7.53876e-103
Large luteal cell	Hsd3b1	2.36726e-106	1.71003	1	0.906	4.68955e-102
Large luteal cell	Rgs7	4.64699e-106	1.24054	0.696	0.115	9.20568e-102
Large luteal cell	Bhmt	2.80896e-105	0.76694	0.544	0.051	5.56456e-101
Large luteal cell	Lrp8	8.33277e-105	1.25041	0.811	0.184	1.65072e-100
Large luteal cell	Dpysl4	1.82171e-104	0.797039	0.567	0.06	3.60881e-100
Large luteal cell	Hs6st3	2.86682e-104	1.23965	0.724	0.131	5.67918e-100
Large luteal cell	Rora	3.94662e-103	1.51941	1	0.994	7.81826e-99
Large luteal cell	Hmgcs1	3.95175e-102	1.68056	0.977	0.695	7.82841e-98
Large luteal cell	Runx2	1.0056e-100	1.75853	1	0.961	1.9921e-96
Large luteal cell	Parvb	5.3683e-100	1.07445	0.76	0.151	1.06346e-95
Large luteal cell	Scd2	6.58065e-100	1.55974	1	0.94	1.30363e-95
Large luteal cell	Pex1	1.1033e-99	1.17128	0.724	0.14	2.18564e-95
Large luteal cell	Mmel1	3.1551e-96	0.673824	0.447	0.033	6.25025e-92
Large luteal cell	Aebp1	1.49721e-95	1.55715	0.972	0.655	2.96598e-91
Large luteal cell	Jakmip3	8.63234e-95	1.19843	0.802	0.193	1.71007e-90
Large luteal cell	Sc5d	1.17904e-92	1.60101	0.94	0.503	2.33568e-88
Large luteal cell	Prlr	4.9008e-91	1.49874	1	0.925	9.70848e-87
Large luteal cell	Bace2	1.07408e-89	1.12588	0.677	0.131	2.12775e-85
Large luteal cell	Kcnk3	1.5098e-89	1.14815	0.816	0.205	2.99092e-85
Large luteal cell	Plin5	7.71595e-87	0.501297	0.346	0.016	1.52853e-82
Large luteal cell	Slc12a7	2.86038e-86	1.17427	0.756	0.193	5.66642e-82
Large luteal cell	Fam126a	2.94833e-86	1.40932	0.903	0.376	5.84063e-82
Large luteal cell	Gm12216	6.75491e-86	1.14675	0.76	0.188	1.33815e-81
Large luteal cell	Lrrn3	1.02121e-85	0.833467	0.594	0.093	2.02301e-81
Large luteal cell	Nrn1	2.82992e-85	1.25791	0.843	0.267	5.60606e-81
Large luteal cell	Tns3	2.40664e-84	1.45175	0.949	0.589	4.76756e-80
Large luteal cell	Pik3c2g	1.49615e-82	1.37006	0.889	0.363	2.96386e-78
Large luteal cell	Gm14410	7.10925e-81	1.24	0.866	0.33	1.40834e-76
Large luteal cell	Nol4l	4.89387e-79	1.26369	0.802	0.252	9.69475e-75
Large luteal cell	A930006I01Rik	7.97442e-79	0.50422	0.332	0.018	1.57973e-74
Large luteal cell	Lipg	3.73455e-78	1.17475	0.719	0.186	7.39814e-74
Large luteal cell	Gm20629	9.33198e-78	1.11499	0.705	0.174	1.84867e-73
Large luteal cell	Kcnj16	1.06248e-76	0.635541	0.396	0.036	2.10477e-72
Large luteal cell	Aplp2	2.75851e-76	1.17779	0.995	0.858	5.46461e-72
Large luteal cell	Map1b	2.54715e-75	1.13781	1	0.925	5.0459e-71
Large luteal cell	Sfrp4	5.54647e-75	1.36607	0.885	0.364	1.09876e-70
Large luteal cell	Hmgcr	1.92e-74	1.22464	0.871	0.371	3.80353e-70
Large luteal cell	Shisa6	6.09447e-73	1.25819	0.825	0.286	1.20731e-68
Large luteal cell	Pfkfb3	7.20277e-73	1.19635	0.843	0.31	1.42687e-68
Large luteal cell	Tle2	1.77683e-72	0.750385	0.548	0.094	3.51991e-68
Large luteal cell	Dhcr7	8.49008e-72	0.994892	0.737	0.207	1.68188e-67
Large luteal cell	AU020206	8.63697e-72	1.15022	0.995	0.827	1.71098e-67
Large luteal cell	Npc2	7.08417e-71	1.07203	0.77	0.254	1.40337e-66
Large luteal cell	Itpr2	9.11561e-71	1.18935	0.959	0.712	1.8058e-66
Large luteal cell	Star	1.14211e-70	1.26333	1	0.835	2.26251e-66
Large luteal cell	Vnn1	1.40801e-69	1.22466	0.839	0.314	2.78927e-65
Large luteal cell	Slc6a61	2.3684e-69	1.10357	0.991	0.801	4.69179e-65
Large luteal cell	Akr1cl1	1.86211e-68	0.981796	0.995	0.967	3.68885e-64
Large luteal cell	Rgs6	2.83078e-68	1.63029	0.829	0.328	5.60778e-64
Large luteal cell	Sgk1	6.23618e-68	0.960993	0.779	0.243	1.23539e-63
Large luteal cell	X6430548M08Rik	2.09136e-67	0.6916	0.567	0.109	4.14298e-63
Large luteal cell	Gm36723	4.61108e-67	0.878753	0.673	0.164	9.13454e-63
Large luteal cell	Fut8	2.33798e-66	1.14825	0.968	0.839	4.63153e-62
Large luteal cell	Elovl5	3.34175e-66	1.08136	0.963	0.775	6.62002e-62
Large luteal cell	Hacd3	3.89807e-65	1.16435	0.903	0.555	7.72207e-61
Large luteal cell	Cabp1	1.28319e-63	0.616881	0.484	0.08	2.54199e-59
Large luteal cell	Atp6v0e2	1.49433e-63	0.54459	0.461	0.07	2.96026e-59
Large luteal cell	Sesn3	1.15585e-62	1.03696	0.829	0.329	2.28974e-58
Large luteal cell	Aif1l	2.36366e-62	0.63104	0.539	0.105	4.68242e-58
Large luteal cell	Cyfip2	2.48822e-62	1.00289	0.797	0.295	4.92917e-58
Large luteal cell	Ppm1l	4.78052e-61	1.08498	0.917	0.604	9.4702e-57
Large luteal cell	Macroh2a1	1.50312e-60	0.929717	0.829	0.328	2.97768e-56
Large luteal cell	Plxna1	6.1341e-60	0.964149	0.733	0.26	1.21517e-55
Large luteal cell	Nr5a2	2.1286e-58	0.940825	0.995	0.948	4.21676e-54
Large luteal cell	Idi1	2.86504e-57	0.867166	0.7	0.224	5.67564e-53
Large luteal cell	Atp11a	1.2628e-56	0.991363	0.82	0.353	2.5016e-52
Large luteal cell	Cntn3	1.88042e-56	0.636507	0.378	0.052	3.72512e-52
Large luteal cell	Fkbp5	3.47159e-56	0.796653	1	0.973	6.87722e-52
Large luteal cell	Lrmda1	7.74134e-56	1.04599	1	0.868	1.53356e-51
Large luteal cell	Asap1	1.34083e-55	0.887099	0.986	0.875	2.65618e-51
Large luteal cell	Sstr1	1.48273e-55	0.645497	0.512	0.105	2.9373e-51
Large luteal cell	Kifc3	2.89523e-55	0.797871	0.65	0.189	5.73544e-51
Large luteal cell	Rims4	1.30265e-54	0.970166	0.802	0.318	2.58056e-50
Large luteal cell	Cyp51	1.46774e-54	1.0725	0.889	0.628	2.9076e-50
Large luteal cell	Gm13481	1.49309e-54	0.525747	0.373	0.052	2.95782e-50
Large luteal cell	Unc79	2.63248e-54	0.612532	0.452	0.083	5.21495e-50
Large luteal cell	Clec14a	3.03338e-54	0.693582	0.544	0.127	6.00912e-50
Large luteal cell	Tbc1d30	5.42584e-53	0.533466	0.359	0.05	1.07486e-48
Large luteal cell	Ttyh2	7.48452e-52	0.757853	0.673	0.214	1.48268e-47
Large luteal cell	Homer2	8.39893e-52	0.430247	0.309	0.034	1.66383e-47
Large luteal cell	Acly	8.71518e-52	1.01117	0.931	0.719	1.72648e-47
Large luteal cell	Calr	1.09292e-51	0.890437	0.977	0.885	2.16507e-47
Large luteal cell	Cish	4.1278e-51	0.473003	0.364	0.053	8.17717e-47
Large luteal cell	Sqle	1.28906e-50	0.866427	0.682	0.236	2.55362e-46
Large luteal cell	Wnt4	1.88146e-50	0.85909	0.719	0.266	3.72717e-46
Large luteal cell	Hspd1	2.07275e-50	0.872899	0.986	0.877	4.10612e-46
Large luteal cell	Ftl1	4.02972e-50	0.90244	0.77	0.327	7.98287e-46
Large luteal cell	Zmiz1os1	4.45217e-50	0.443564	0.364	0.054	8.81975e-46
Large luteal cell	Acsl4	5.71027e-50	0.797903	1	0.943	1.13121e-45
Large luteal cell	Slc12a8	6.46613e-50	1.02284	0.857	0.479	1.28094e-45
Large luteal cell	Tle5	1.49558e-49	0.786216	0.7	0.254	2.96275e-45
Large luteal cell	Epdr1	4.78922e-49	0.700201	0.59	0.167	9.48745e-45
Large luteal cell	Itga9	1.65989e-48	0.864115	0.949	0.772	3.28825e-44
Large luteal cell	Mvd	1.2836e-47	0.403337	0.309	0.039	2.54281e-43
Large luteal cell	Gask1b	1.31824e-47	0.609097	0.567	0.151	2.61144e-43
Large luteal cell	Pdzrn4	1.44187e-47	1.32094	0.512	0.133	2.85634e-43
Large luteal cell	Mapkapk3	5.43556e-47	0.625402	0.53	0.134	1.07679e-42
Large luteal cell	Scap	2.193e-46	0.793799	0.737	0.296	4.34434e-42
Large luteal cell	Fads6	5.01883e-46	0.643847	0.507	0.129	9.9423e-42
Large luteal cell	Dsc2	1.08684e-45	0.421133	0.304	0.04	2.15302e-41
Large luteal cell	Elovl6	1.23791e-45	0.81989	0.926	0.738	2.45231e-41
Large luteal cell	Pla2g5	2.73852e-45	0.446434	0.35	0.056	5.425e-41
Large luteal cell	Kif26a	1.06977e-44	0.408085	0.323	0.047	2.1192e-40
Large luteal cell	Atp1a3	1.38758e-44	0.36452	0.276	0.032	2.7488e-40
Large luteal cell	Stat5b	1.89343e-44	0.813656	0.797	0.368	3.75088e-40
Large luteal cell	Zmiz1	6.28614e-44	0.743576	1	0.952	1.24528e-39
Large luteal cell	Greb1	8.14068e-44	0.739672	0.995	0.881	1.61267e-39
Large luteal cell	Msmo1	9.33919e-44	0.82864	0.885	0.623	1.85009e-39
Large luteal cell	Fdx1	2.16264e-43	0.752706	1	0.935	4.28418e-39
Large luteal cell	Gm14858	3.14589e-43	0.360417	0.267	0.031	6.232e-39
Large luteal cell	Endod1	7.57655e-43	0.542802	0.461	0.108	1.50092e-38
Large luteal cell	Kif13b	1.73014e-42	0.803827	0.765	0.36	3.4274e-38
Large luteal cell	Cst12	4.45105e-42	0.398591	0.318	0.049	8.81753e-38
Large luteal cell	Gsg1l	1.12097e-41	0.623242	0.535	0.153	2.22065e-37
Large luteal cell	Gpr141	1.6469e-41	0.377077	0.304	0.045	3.2625e-37
Large luteal cell	Retsat	3.39749e-41	0.445576	0.323	0.053	6.73042e-37
Large luteal cell	Lss	6.57029e-41	0.659303	0.627	0.213	1.30157e-36
Large luteal cell	Fmnl3	4.10796e-40	0.548373	0.47	0.122	8.13787e-36
Large luteal cell	Me1	1.46115e-39	0.693388	1	0.946	2.89454e-35
Large luteal cell	Pik3ap1	2.64469e-39	0.396871	0.323	0.055	5.23914e-35
Large luteal cell	Trpm6	8.16874e-39	0.405952	0.267	0.037	1.61823e-34
Large luteal cell	Cpeb4	9.84889e-39	0.882742	0.857	0.587	1.95107e-34
Large luteal cell	Ldlr	2.10501e-38	0.715229	0.733	0.319	4.17003e-34
Large luteal cell	Ric1	2.55975e-38	0.790551	0.76	0.378	5.07086e-34
Large luteal cell	Cpt1a	7.2278e-38	0.729082	0.77	0.352	1.43183e-33
Large luteal cell	Slc16a2	2.50599e-37	0.769903	0.668	0.293	4.96437e-33
Large luteal cell	Dusp16	2.64359e-37	0.668757	0.571	0.203	5.23695e-33
Large luteal cell	Sdc1	3.6617e-37	0.66608	0.724	0.294	7.25383e-33
Large luteal cell	Mia2	1.09781e-36	0.72988	0.742	0.353	2.17476e-32
Large luteal cell	Nsdhl	1.42009e-36	0.580734	0.521	0.158	2.81319e-32
Large luteal cell	Fdft1	2.11745e-36	0.712869	0.664	0.273	4.19466e-32
Large luteal cell	Vac14	5.0276e-36	0.703503	0.599	0.231	9.95968e-32
Large luteal cell	Tspan15	9.46207e-36	0.436277	0.341	0.07	1.87444e-31
Large luteal cell	Tgfbi	9.63343e-36	0.432527	0.359	0.077	1.90838e-31
Large luteal cell	Mtss1	1.60913e-35	0.655513	0.627	0.237	3.18769e-31
Large luteal cell	Snx9	2.35602e-35	0.73217	0.733	0.356	4.66727e-31
Large luteal cell	Tbc1d8	3.14406e-35	0.701902	0.687	0.3	6.22837e-31
Large luteal cell	Acat2	3.2485e-35	0.554863	0.502	0.155	6.43528e-31
Large luteal cell	Fam189a2	3.69406e-35	0.314373	0.276	0.044	7.31794e-31
Large luteal cell	Vegfa	3.45221e-34	0.59654	0.562	0.196	6.83883e-30
Large luteal cell	Mbp	3.45763e-34	0.544871	0.507	0.16	6.84956e-30
Large luteal cell	Hsp90ab1	3.64973e-34	0.562519	1	0.988	7.23011e-30
Large luteal cell	Soat1	3.98733e-34	0.605832	1	0.99	7.8989e-30
Large luteal cell	Gm3571	4.69872e-34	0.370584	0.304	0.056	9.30816e-30
Large luteal cell	Dynlt1b	5.34387e-34	0.452296	0.452	0.125	1.05862e-29
Large luteal cell	Rps6ka2	1.34331e-33	0.820361	0.862	0.593	2.66109e-29
Large luteal cell	Efhd1	2.51473e-33	0.578995	0.493	0.158	4.98169e-29
Large luteal cell	Xylt1	3.1681e-33	0.652028	0.691	0.293	6.27601e-29
Large luteal cell	Il15ra	5.24135e-33	0.382337	0.313	0.063	1.03831e-28
Large luteal cell	P3h4	9.70429e-33	0.531918	0.475	0.15	1.92242e-28
Large luteal cell	Mcf2l	1.13777e-32	0.400379	0.332	0.071	2.25393e-28
Large luteal cell	Aldh3b1	1.44514e-32	0.343769	0.258	0.042	2.86281e-28
Large luteal cell	Homer3	1.73619e-32	0.40332	0.323	0.068	3.43938e-28
Large luteal cell	Pdlim4	2.01075e-32	0.34071	0.286	0.053	3.9833e-28
Large luteal cell	Prdx1	2.08841e-32	0.701305	0.71	0.34	4.13713e-28
Large luteal cell	X4732471J01Rik	2.48643e-32	0.582942	0.548	0.198	4.92562e-28
Large luteal cell	Dynlt1c	2.563e-32	0.469012	0.429	0.121	5.0773e-28
Large luteal cell	Med10	3.90255e-32	0.406627	0.355	0.083	7.73095e-28
Large luteal cell	Dhcr24	3.97072e-32	0.55756	0.548	0.192	7.86599e-28
Large luteal cell	Pgam1	4.26391e-32	0.615932	0.604	0.245	8.44681e-28
Large luteal cell	Avpi1	4.64143e-32	0.36211	0.295	0.057	9.19467e-28
Large luteal cell	Lamc3	4.89594e-32	0.35668	0.29	0.055	9.69885e-28
Large luteal cell	Pappa	7.84313e-32	0.750644	0.885	0.71	1.55372e-27
Large luteal cell	Acsl1	8.48544e-32	0.437749	0.429	0.12	1.68097e-27
Large luteal cell	Uqcrq	8.53301e-32	0.597464	0.641	0.265	1.69039e-27
Large luteal cell	Parm1	3.62838e-31	0.64676	0.853	0.586	7.18782e-27
Large luteal cell	Abca7	1.09859e-30	0.291988	0.272	0.049	2.17632e-26
Large luteal cell	Amotl2	1.4892e-30	0.398881	0.415	0.117	2.95011e-26
Large luteal cell	Abcb1b1	1.71728e-30	0.744894	0.876	0.633	3.40194e-26
Large luteal cell	Gpam	1.76829e-30	0.689574	0.88	0.676	3.50298e-26
Large luteal cell	Tpst2	2.75889e-30	0.531529	0.521	0.188	5.46535e-26
Large luteal cell	Pclo	3.38571e-30	0.53002	0.401	0.115	6.70709e-26
Large luteal cell	Hspd1.ps3	3.77075e-30	0.625014	0.636	0.29	7.46985e-26
Large luteal cell	Tfrc	5.0146e-30	0.624667	0.654	0.285	9.93393e-26
Large luteal cell	Pcolce	8.10917e-30	0.584817	0.599	0.246	1.60643e-25
Large luteal cell	Dynlt1.ps1	1.79294e-29	0.442874	0.346	0.086	3.55181e-25
Large luteal cell	Abhd4	1.81983e-29	0.433909	0.442	0.137	3.60509e-25
Large luteal cell	Smpdl3b	1.86945e-29	0.34347	0.286	0.058	3.70339e-25
Large luteal cell	Ephx2	2.15495e-29	0.467553	0.986	0.892	4.26895e-25
Large luteal cell	Rgs10	2.31709e-29	0.328494	0.286	0.058	4.59016e-25
Large luteal cell	Scpep1	3.63989e-29	0.567306	0.59	0.243	7.21063e-25
Large luteal cell	Cox6a1	3.87053e-29	0.612122	0.682	0.328	7.66752e-25
Large luteal cell	Pcnx2	4.86187e-29	0.366334	0.401	0.107	9.63137e-25
Large luteal cell	Fdxr	4.92529e-29	0.569746	0.613	0.262	9.757e-25
Large luteal cell	Hip1r	5.46508e-29	0.336228	0.304	0.067	1.08263e-24
Large luteal cell	Zpr1	5.82809e-29	0.412839	0.401	0.115	1.15454e-24
Large luteal cell	Gm17276	6.87013e-29	0.56095	0.484	0.167	1.36097e-24
Large luteal cell	Dnaja4	8.26769e-29	0.367948	0.313	0.072	1.63783e-24
Large luteal cell	Hadh	1.43391e-28	0.50853	0.512	0.188	2.84057e-24
Large luteal cell	Dynlt1f	1.50144e-28	0.378992	0.396	0.112	2.97436e-24
Large luteal cell	Tnip1	2.83639e-28	0.613094	0.613	0.267	5.61889e-24
Large luteal cell	Slc35e2	3.17928e-28	0.468666	0.461	0.157	6.29816e-24
Large luteal cell	Aldoa	3.80771e-28	0.611831	0.622	0.286	7.54306e-24
Large luteal cell	Adipor2	1.00013e-27	0.623207	0.714	0.364	1.98126e-23
Large luteal cell	Insig1	1.23086e-27	0.472305	0.452	0.15	2.43834e-23
Large luteal cell	Echs1	1.36454e-27	0.469454	0.493	0.177	2.70316e-23
Large luteal cell	Ppp1cc	6.59176e-27	0.501643	0.613	0.266	1.30583e-22
Large luteal cell	Mmgt2	8.63754e-27	0.319987	0.29	0.065	1.7111e-22
Large luteal cell	Acbd5	8.9548e-27	0.526824	0.59	0.255	1.77395e-22
Large luteal cell	Tnxb	1.03296e-26	0.4374	0.341	0.092	2.0463e-22
Large luteal cell	Pitpnm2	1.14914e-26	0.529213	0.548	0.222	2.27645e-22
Large luteal cell	Gns	1.40282e-26	0.475872	0.502	0.191	2.77899e-22
Large luteal cell	Bcat11	1.40769e-26	0.574377	0.696	0.338	2.78864e-22
Large luteal cell	Ube4b	2.57598e-26	0.583683	0.677	0.339	5.10303e-22
Large luteal cell	Strbp	2.67304e-26	0.588231	0.825	0.587	5.29529e-22
Large luteal cell	Zfp862.ps	6.28773e-26	0.417634	0.373	0.11	1.2456e-21
Large luteal cell	Pcyt2	6.77592e-26	0.360646	0.346	0.093	1.34231e-21
Large luteal cell	Hs6st1	1.00192e-25	0.501192	0.516	0.206	1.98481e-21
Large luteal cell	Elfn1	2.70075e-25	0.369229	0.304	0.076	5.35018e-21
Large luteal cell	Fads11	2.9584e-25	0.476509	0.682	0.319	5.86058e-21
Large luteal cell	Lrrc59	7.4029e-25	0.479364	0.544	0.225	1.46651e-20
Large luteal cell	Atp5pb	7.64247e-25	0.523414	0.613	0.291	1.51397e-20
Large luteal cell	Dynlt1a	1.10126e-24	0.322597	0.313	0.082	2.18159e-20
Large luteal cell	Mpc2	1.1916e-24	0.405675	0.382	0.119	2.36055e-20
Large luteal cell	Tmem86a	1.56015e-24	0.57247	0.59	0.269	3.09065e-20
Large luteal cell	Stxbp6	1.88426e-24	0.546386	0.917	0.744	3.73272e-20
Large luteal cell	Sh3gl2	2.86242e-24	0.430596	0.424	0.144	5.67046e-20
Large luteal cell	Gm14391	3.2062e-24	0.400128	0.396	0.13	6.35149e-20
Large luteal cell	Ptprs	4.34343e-24	0.532391	0.581	0.265	8.60434e-20
Large luteal cell	Nfic	4.57192e-24	0.495042	0.544	0.234	9.05697e-20
Large luteal cell	Akr1a1	1.15942e-23	0.572262	0.608	0.291	2.29681e-19
Large luteal cell	Acss2	1.23051e-23	0.304054	0.286	0.071	2.43764e-19
Large luteal cell	Lonp1	2.22268e-23	0.452242	0.461	0.174	4.40314e-19
Large luteal cell	Xpo4	3.38357e-23	0.532477	0.654	0.34	6.70284e-19
Large luteal cell	Sbk1	6.65444e-23	0.368153	0.346	0.103	1.31824e-18
Large luteal cell	Cox7c	7.76344e-23	0.490739	0.608	0.279	1.53794e-18
Large luteal cell	Rdh11	1.14287e-22	0.374869	0.396	0.133	2.26402e-18
Large luteal cell	Cyb5a1	1.17341e-22	0.539312	0.7	0.361	2.32453e-18
Large luteal cell	Arfgef1	1.27309e-22	0.565762	0.871	0.793	2.522e-18
Large luteal cell	Dusp1	2.62832e-22	0.25761	0.253	0.059	5.20671e-18
Large luteal cell	Skil	4.65987e-22	0.500562	0.627	0.315	9.23121e-18
Large luteal cell	Wwox	5.04582e-22	0.559862	0.991	0.977	9.99578e-18
Large luteal cell	Man2a2	8.41165e-22	0.512507	0.558	0.262	1.66635e-17
Large luteal cell	Fam214a	9.20157e-22	0.554089	0.599	0.292	1.82283e-17
Large luteal cell	N4bp1	9.46596e-22	0.42679	0.553	0.243	1.87521e-17
Large luteal cell	Rnf181	9.99311e-22	0.364447	0.332	0.101	1.97964e-17
Large luteal cell	Psap	1.16403e-21	0.508094	0.866	0.71	2.30594e-17
Large luteal cell	Ivd	1.21712e-21	0.41857	0.396	0.139	2.41111e-17
Large luteal cell	Cyyr11	1.42365e-21	0.464072	0.548	0.235	2.82025e-17
Large luteal cell	Ghitm	1.44955e-21	0.561541	0.654	0.337	2.87156e-17
Large luteal cell	Pebp1	2.19613e-21	0.441597	0.53	0.231	4.35052e-17
Large luteal cell	Mthfd2	2.88196e-21	0.350552	0.327	0.099	5.70917e-17
Large luteal cell	Shisa5	3.21227e-21	0.441392	0.456	0.184	6.3635e-17
Large luteal cell	Fnbp1	3.68694e-21	0.561748	0.581	0.29	7.30384e-17
Large luteal cell	Ndufc2	5.15034e-21	0.384283	0.378	0.132	1.02028e-16
Large luteal cell	Iqgap1	8.72175e-21	0.50255	0.816	0.638	1.72778e-16
Large luteal cell	Cttn	9.95098e-21	0.472709	0.544	0.26	1.97129e-16
Large luteal cell	Sec62	1.72185e-20	0.492058	0.691	0.383	3.41099e-16
Large luteal cell	Garnl3	2.83225e-20	0.423598	0.419	0.163	5.61069e-16
Large luteal cell	Plekhd1	2.93075e-20	0.273141	0.258	0.067	5.80581e-16
Large luteal cell	Kmt5a	3.08089e-20	0.475559	0.567	0.281	6.10325e-16
Large luteal cell	Ptk2b	3.43835e-20	0.401319	0.562	0.25	6.81137e-16
Large luteal cell	Ftl1.ps1	3.85061e-20	0.325462	0.313	0.096	7.62806e-16
Large luteal cell	Bst2	3.98081e-20	0.33438	0.346	0.114	7.88599e-16
Large luteal cell	Dcaf11	4.0053e-20	0.264589	0.258	0.067	7.93449e-16
Large luteal cell	Sparc1	4.35902e-20	0.446435	0.995	0.942	8.63521e-16
Large luteal cell	Nceh1	4.61726e-20	0.425053	0.396	0.151	9.14679e-16
Large luteal cell	Anxa5	5.08718e-20	0.473893	0.493	0.221	1.00777e-15
Large luteal cell	Usp22	6.08061e-20	0.373606	0.488	0.208	1.20457e-15
Large luteal cell	Rps19	6.37006e-20	0.479682	0.604	0.307	1.26191e-15
Large luteal cell	Smoc1	6.88118e-20	0.495005	0.641	0.341	1.36316e-15
Large luteal cell	Zkscan3	7.24078e-20	0.461792	0.535	0.255	1.4344e-15
Large luteal cell	Nr1d2	7.69649e-20	0.381723	0.387	0.144	1.52468e-15
Large luteal cell	Pitpnc1	1.38153e-19	0.44249	0.894	0.771	2.73682e-15
Large luteal cell	Prelid3b	1.42252e-19	0.293434	0.332	0.107	2.81802e-15
Large luteal cell	Polr2l	1.50595e-19	0.365062	0.359	0.126	2.98329e-15
Large luteal cell	Pgbd5	1.9977e-19	0.376267	0.553	0.244	3.95743e-15
Large luteal cell	Usp33	2.87693e-19	0.538692	0.664	0.389	5.6992e-15
Large luteal cell	Epb41l5	3.11524e-19	0.456902	0.484	0.219	6.17128e-15
Large luteal cell	Zfp516	3.3633e-19	0.547739	0.71	0.456	6.6627e-15
Large luteal cell	Dgat1	3.68311e-19	0.355243	0.323	0.107	7.29624e-15
Large luteal cell	C1galt1	4.25876e-19	0.415627	0.576	0.279	8.4366e-15
Large luteal cell	Phf20l1	4.25916e-19	0.448147	0.945	0.831	8.43741e-15
Large luteal cell	Atpif1	4.29534e-19	0.439778	0.461	0.198	8.50907e-15
Large luteal cell	Hsp90b11	5.22136e-19	0.399184	1	0.987	1.03435e-14
Large luteal cell	Eef1a1	6.82817e-19	0.363155	1	0.997	1.35266e-14
Large luteal cell	Ptov1	6.92746e-19	0.406426	0.359	0.133	1.37233e-14
Large luteal cell	St3gal3	7.22451e-19	0.498129	0.664	0.373	1.43118e-14
Large luteal cell	Ndufc1	1.09838e-18	0.316425	0.35	0.122	2.17589e-14
Large luteal cell	Gm6710	1.11887e-18	0.290336	0.313	0.101	2.21647e-14
Large luteal cell	Lgmn	1.32372e-18	0.448195	0.521	0.247	2.62229e-14
Large luteal cell	Ephb2	1.32678e-18	0.400966	0.369	0.138	2.62836e-14
Large luteal cell	Hp1bp3	1.42645e-18	0.502889	0.76	0.558	2.82579e-14
Large luteal cell	Spsb4	2.18824e-18	0.332266	0.313	0.104	4.33491e-14
Large luteal cell	Igf1r	3.26668e-18	0.421626	1	0.991	6.47128e-14
Large luteal cell	Rasa3	3.5431e-18	0.38863	0.516	0.242	7.01887e-14
Large luteal cell	Cyb5b	3.55289e-18	0.477467	0.627	0.351	7.03827e-14
Large luteal cell	Acss1	4.92017e-18	0.295229	0.3	0.096	9.74686e-14
Large luteal cell	Cyfip1	6.93978e-18	0.531045	0.737	0.534	1.37477e-13
Large luteal cell	Pdia31	8.42389e-18	0.435651	0.986	0.907	1.66877e-13
Large luteal cell	Canx	9.22484e-18	0.409134	0.991	0.952	1.82744e-13
Large luteal cell	Atp5j	1.03625e-17	0.444043	0.479	0.221	2.05281e-13
Large luteal cell	Hao21	1.35797e-17	0.416754	0.539	0.257	2.69014e-13
Large luteal cell	Gm14308	1.40755e-17	0.315634	0.346	0.125	2.78836e-13
Large luteal cell	Krba11	1.54342e-17	0.337668	0.438	0.184	3.05752e-13
Large luteal cell	Ecm1	1.70816e-17	0.308758	0.3	0.098	3.38386e-13
Large luteal cell	Arhgef11	1.82972e-17	0.480221	0.659	0.393	3.62467e-13
Large luteal cell	Rps26	1.85173e-17	0.467664	0.71	0.442	3.66827e-13
Large luteal cell	Anp32e	2.56836e-17	0.346009	0.382	0.153	5.08793e-13
Large luteal cell	Slc25a3	3.75158e-17	0.523557	0.724	0.513	7.43188e-13
Large luteal cell	Slc20a1	4.604e-17	0.400225	0.382	0.157	9.12052e-13
Large luteal cell	Tmbim6	6.01035e-17	0.489682	0.71	0.471	1.19065e-12
Large luteal cell	Dynll2	6.47724e-17	0.431012	0.488	0.236	1.28314e-12
Large luteal cell	Usp50	7.96653e-17	0.26752	0.286	0.093	1.57817e-12
Large luteal cell	Scd1	8.00262e-17	0.441597	0.484	0.227	1.58532e-12
Large luteal cell	X4833439L19Rik	8.5471e-17	0.353146	0.433	0.191	1.69318e-12
Large luteal cell	Sema3d	9.79924e-17	0.383113	0.281	0.093	1.94123e-12
Large luteal cell	mt.Nd2	9.96424e-17	0.345588	1	0.996	1.97392e-12
Large luteal cell	Mfn2	1.37713e-16	0.255597	0.272	0.086	2.72809e-12
Large luteal cell	Niban11	1.39453e-16	0.352667	0.516	0.241	2.76256e-12
Large luteal cell	Metap2	1.57449e-16	0.463221	0.59	0.333	3.11906e-12
Large luteal cell	Ppp2r5a	1.66996e-16	0.371747	0.512	0.248	3.3082e-12
Large luteal cell	Gm14326	1.67226e-16	0.345245	0.378	0.151	3.31276e-12
Large luteal cell	Etnk1	1.85531e-16	0.414817	0.631	0.344	3.67537e-12
Large luteal cell	Stx1a	2.00991e-16	0.309146	0.323	0.116	3.98164e-12
Large luteal cell	Gm10132	2.1385e-16	0.374695	0.512	0.25	4.23637e-12
Large luteal cell	Stard4	2.42417e-16	0.353781	0.387	0.158	4.80228e-12
Large luteal cell	Fmnl2	2.51673e-16	0.42978	0.991	0.966	4.98564e-12
Large luteal cell	Gm4117	2.55394e-16	0.353855	0.346	0.133	5.05936e-12
Large luteal cell	Ndufa4	2.78732e-16	0.416038	0.438	0.2	5.52167e-12
Large luteal cell	Lamp1	3.2335e-16	0.496574	0.765	0.59	6.40556e-12
Large luteal cell	Madd	3.43299e-16	0.278186	0.281	0.092	6.80075e-12
Large luteal cell	Lrrc75a	3.45303e-16	0.379183	0.456	0.209	6.84044e-12
Large luteal cell	Sod1	3.49363e-16	0.436846	0.567	0.307	6.92089e-12
Large luteal cell	Ergic1	4.10766e-16	0.387433	0.525	0.266	8.13727e-12
Large luteal cell	Dbi	4.19351e-16	0.381595	0.516	0.252	8.30735e-12
Large luteal cell	S100a6	4.74555e-16	0.302538	0.359	0.138	9.40094e-12
Large luteal cell	Aars	5.02512e-16	0.363853	0.401	0.172	9.95476e-12
Large luteal cell	Pam	5.1476e-16	0.466839	0.829	0.713	1.01974e-11
Large luteal cell	Tm9sf2	5.84374e-16	0.494978	0.765	0.603	1.15764e-11
Large luteal cell	Trpc4ap	5.8963e-16	0.425578	0.53	0.277	1.16806e-11
Large luteal cell	Hspe1	5.97865e-16	0.442555	0.498	0.252	1.18437e-11
Large luteal cell	Pmpca	6.37448e-16	0.30575	0.313	0.114	1.26279e-11
Large luteal cell	Sod2	6.75998e-16	0.358329	0.396	0.169	1.33915e-11
Large luteal cell	Mphosph8	6.98281e-16	0.410223	0.475	0.228	1.38329e-11
Large luteal cell	Ttyh3	7.32466e-16	0.316681	0.318	0.117	1.45102e-11
Large luteal cell	Gna11	8.6124e-16	0.300567	0.313	0.116	1.70612e-11
Large luteal cell	Kcnd2	8.64647e-16	0.461641	0.903	0.793	1.71287e-11
Large luteal cell	Marf1	1.07071e-15	0.499347	0.604	0.366	2.12108e-11
Large luteal cell	Tkt	1.36966e-15	0.396088	0.447	0.212	2.7133e-11
Large luteal cell	Suclg1	1.37138e-15	0.312245	0.341	0.132	2.7167e-11
Large luteal cell	Slc25a39	1.62405e-15	0.271615	0.281	0.096	3.21725e-11
Large luteal cell	Rpl23	1.7432e-15	0.4034	0.912	0.832	3.45329e-11
Large luteal cell	Psma7	1.89327e-15	0.362592	0.475	0.228	3.75057e-11
Large luteal cell	Lgr4	2.06219e-15	0.40203	0.839	0.705	4.0852e-11
Large luteal cell	Ctif	2.31165e-15	0.421199	0.659	0.393	4.57938e-11
Large luteal cell	Amfr	2.37652e-15	0.356631	0.488	0.237	4.70789e-11
Large luteal cell	Cd151	2.88245e-15	0.354149	0.35	0.143	5.71014e-11
Large luteal cell	Smad1	2.99881e-15	0.412784	0.558	0.31	5.94064e-11
Large luteal cell	Vps37a	3.71461e-15	0.373163	0.65	0.376	7.35863e-11
Large luteal cell	Supt5	4.62233e-15	0.32687	0.415	0.186	9.15683e-11
Large luteal cell	Mlec	4.65096e-15	0.424209	0.585	0.326	9.21356e-11
Large luteal cell	Rpl17	5.90772e-15	0.438731	0.756	0.57	1.17032e-10
Large luteal cell	Add1	6.50656e-15	0.450167	0.608	0.365	1.28895e-10
Large luteal cell	Gm2026	8.43677e-15	0.260178	0.295	0.106	1.67132e-10
Large luteal cell	Mgmt	1.49104e-14	0.330098	0.406	0.181	2.95375e-10
Large luteal cell	Pikfyve	1.56096e-14	0.355922	0.576	0.317	3.09226e-10
Large luteal cell	Sorbs3	1.60469e-14	0.33334	0.424	0.196	3.17889e-10
Large luteal cell	Ist1	1.61757e-14	0.332711	0.419	0.192	3.2044e-10
Large luteal cell	Fads21	1.70477e-14	0.318168	0.7	0.426	3.37715e-10
Large luteal cell	Atp1a1	2.22561e-14	0.479826	0.724	0.545	4.40894e-10
Large luteal cell	Prdx6	2.25374e-14	0.303984	0.318	0.124	4.46466e-10
Large luteal cell	Epha31	2.34143e-14	0.46741	0.608	0.351	4.63837e-10
Large luteal cell	Rpl27a	2.6017e-14	0.36806	0.604	0.338	5.15396e-10
Large luteal cell	Pfkp	2.62701e-14	0.34988	0.392	0.177	5.2041e-10
Large luteal cell	Snx29	2.67332e-14	0.362781	0.567	0.302	5.29584e-10
Large luteal cell	Tmem178b	3.06305e-14	0.392785	0.323	0.129	6.06789e-10
Large luteal cell	Npas2	3.07569e-14	0.271196	0.346	0.139	6.09293e-10
Large luteal cell	Eif4g3	3.17455e-14	0.335803	0.986	0.968	6.28879e-10
Large luteal cell	Tor1aip2	3.30597e-14	0.38592	0.544	0.305	6.54913e-10
Large luteal cell	Sh3tc2	3.53501e-14	0.297864	0.355	0.148	7.00285e-10
Large luteal cell	Rmdn2	3.64783e-14	0.335894	0.613	0.34	7.22636e-10
Large luteal cell	Deptor	4.01105e-14	0.366475	0.636	0.366	7.94588e-10
Large luteal cell	Plxnb1	4.31314e-14	0.265234	0.3	0.113	8.54433e-10
Large luteal cell	Hdgfl2	4.66874e-14	0.282201	0.295	0.111	9.24877e-10
Large luteal cell	Lmo4	4.66974e-14	0.314398	0.415	0.189	9.25076e-10
Large luteal cell	Atp5c1	4.7757e-14	0.343041	0.558	0.3	9.46066e-10
Large luteal cell	Txnrd1	5.04509e-14	0.335592	0.631	0.358	9.99433e-10
Large luteal cell	Aldh9a1	6.93567e-14	0.296438	0.401	0.181	1.37396e-09
Large luteal cell	Ppp1ccb	7.25787e-14	0.301774	0.309	0.121	1.43778e-09
Large luteal cell	Fhod31	8.98458e-14	0.408965	0.682	0.426	1.77984e-09
Large luteal cell	Pank1	9.3816e-14	0.367991	0.599	0.335	1.8585e-09
Large luteal cell	Rgs12	9.7876e-14	0.332849	0.429	0.203	1.93892e-09
Large luteal cell	Ptp4a2	1.0334e-13	0.354891	0.945	0.885	2.04717e-09
Large luteal cell	Magt1	1.07379e-13	0.407786	0.613	0.364	2.12717e-09
Large luteal cell	Gpat4	1.17515e-13	0.288406	0.401	0.181	2.32798e-09
Large luteal cell	Prdx2	1.37892e-13	0.340184	0.539	0.29	2.73164e-09
Large luteal cell	Sec14l1	1.44282e-13	0.253521	0.327	0.131	2.85823e-09
Large luteal cell	Vps36	1.69067e-13	0.307177	0.382	0.172	3.34922e-09
Large luteal cell	Sdhb	1.90392e-13	0.316	0.378	0.17	3.77166e-09
Large luteal cell	Rplp1	1.92215e-13	0.405094	0.788	0.64	3.80778e-09
Large luteal cell	Fth1	2.06247e-13	0.357226	0.871	0.816	4.08576e-09
Large luteal cell	Idi1.ps1	2.33397e-13	0.287967	0.263	0.095	4.6236e-09
Large luteal cell	Shtn1	2.34402e-13	0.301764	0.369	0.162	4.64351e-09
Large luteal cell	Hgsnat	2.48396e-13	0.293335	0.359	0.158	4.92073e-09
Large luteal cell	Prune1	2.84064e-13	0.2617	0.263	0.096	5.6273e-09
Large luteal cell	Cox5b	3.02465e-13	0.278129	0.364	0.159	5.99183e-09
Large luteal cell	Cep85	3.04132e-13	0.267088	0.323	0.132	6.02486e-09
Large luteal cell	Eef2	3.15673e-13	0.401038	0.88	0.83	6.25349e-09
Large luteal cell	Lasp1	3.19382e-13	0.275812	0.327	0.134	6.32695e-09
Large luteal cell	Gm9843	3.30476e-13	0.363739	0.567	0.321	6.54672e-09
Large luteal cell	Galc	3.57933e-13	0.267938	0.323	0.132	7.09066e-09
Large luteal cell	Epb41l1	3.63794e-13	0.377266	0.576	0.338	7.20675e-09
Large luteal cell	Nadk	3.65642e-13	0.351574	0.47	0.24	7.24337e-09
Large luteal cell	Bace1	4.02774e-13	0.326277	0.392	0.183	7.97895e-09
Large luteal cell	Tmem135	4.1643e-13	0.472279	0.774	0.667	8.24948e-09
Large luteal cell	Alg2	4.2442e-13	0.284189	0.359	0.157	8.40777e-09
Large luteal cell	Jarid2	5.39062e-13	0.294967	0.949	0.866	1.06788e-08
Large luteal cell	Vapa	5.76661e-13	0.360825	0.894	0.823	1.14236e-08
Large luteal cell	Tecr	5.77373e-13	0.28543	0.396	0.184	1.14378e-08
Large luteal cell	Atp5a1	5.89103e-13	0.401426	0.581	0.35	1.16701e-08
Large luteal cell	Rps13	7.65458e-13	0.297433	0.484	0.245	1.51637e-08
Large luteal cell	Synm	8.77058e-13	0.40461	0.613	0.373	1.73745e-08
Large luteal cell	Uqcr11	9.15542e-13	0.250371	0.3	0.118	1.81369e-08
Large luteal cell	Mrfap1	9.44493e-13	0.327232	0.567	0.321	1.87104e-08
Large luteal cell	Prkaca	9.83503e-13	0.267155	0.332	0.142	1.94832e-08
Large luteal cell	Eif5a	1.02821e-12	0.334249	0.521	0.289	2.03689e-08
Large luteal cell	Rps25	1.06768e-12	0.378961	0.613	0.381	2.11508e-08
Large luteal cell	Nudt4	1.08514e-12	0.432874	0.664	0.446	2.14967e-08
Large luteal cell	Nat10	1.10243e-12	0.279682	0.336	0.144	2.18392e-08
Large luteal cell	Rpl34.ps1	1.14767e-12	0.339975	0.59	0.343	2.27353e-08
Large luteal cell	Zfp618	1.20212e-12	0.318926	0.567	0.319	2.38141e-08
Large luteal cell	Edem3	1.32852e-12	0.385499	0.668	0.452	2.63179e-08
Large luteal cell	Gm9794	1.4256e-12	0.323171	0.659	0.402	2.82411e-08
Large luteal cell	Cox6b1	1.68833e-12	0.327893	0.378	0.179	3.34459e-08
Large luteal cell	Rpl37	1.78634e-12	0.355401	0.599	0.357	3.53874e-08
Large luteal cell	Rpl22l1	1.92138e-12	0.25495	0.309	0.128	3.80626e-08
Large luteal cell	Rps28	2.03005e-12	0.326401	0.567	0.326	4.02153e-08
Large luteal cell	Morrbid	2.13947e-12	0.349261	0.346	0.156	4.2383e-08
Large luteal cell	Atp6ap2	2.25651e-12	0.27097	0.29	0.117	4.47015e-08
Large luteal cell	Ubc	2.39809e-12	0.37055	0.922	0.85	4.75061e-08
Large luteal cell	Rabgef1	2.62626e-12	0.33717	0.433	0.221	5.20263e-08
Large luteal cell	mt.Nd1	2.66512e-12	0.270517	1	0.999	5.2796e-08
Large luteal cell	Phb2	2.90332e-12	0.27186	0.313	0.133	5.75148e-08
Large luteal cell	Mindy1	3.26406e-12	0.278853	0.369	0.169	6.4661e-08
Large luteal cell	Fry1	3.45223e-12	0.260742	0.581	0.314	6.83887e-08
Large luteal cell	Rpl7a	3.62131e-12	0.375595	0.581	0.35	7.17382e-08
Large luteal cell	Ints6	3.93476e-12	0.346779	0.687	0.483	7.79476e-08
Large luteal cell	Abcb7	4.02016e-12	0.386435	0.779	0.678	7.96394e-08
Large luteal cell	Calm3	4.22257e-12	0.343435	0.406	0.205	8.36491e-08
Large luteal cell	Atp5b	4.49726e-12	0.386302	0.654	0.435	8.90906e-08
Large luteal cell	Epg5	5.28221e-12	0.332045	0.447	0.235	1.04641e-07
Large luteal cell	Rpsa	5.28718e-12	0.348748	0.922	0.843	1.04739e-07
Large luteal cell	Cdc42bpb	5.86819e-12	0.34727	0.599	0.369	1.16249e-07
Large luteal cell	Hspa51	5.9548e-12	0.337431	1	0.992	1.17965e-07
Large luteal cell	Zfp395	6.47019e-12	0.252157	0.369	0.171	1.28174e-07
Large luteal cell	Psmd2	6.76408e-12	0.332439	0.429	0.223	1.33996e-07
Large luteal cell	Rpl4	6.97222e-12	0.380347	0.917	0.892	1.3812e-07
Large luteal cell	Uhmk1	7.1309e-12	0.311815	0.373	0.18	1.41263e-07
Large luteal cell	Rps16.ps2	7.47401e-12	0.347844	0.562	0.335	1.4806e-07
Large luteal cell	Galnt7	7.50643e-12	0.335154	0.562	0.326	1.48702e-07
Large luteal cell	Ywhab	9.53735e-12	0.381204	0.783	0.639	1.88935e-07
Large luteal cell	Vcp	1.00547e-11	0.355468	0.53	0.309	1.99184e-07
Large luteal cell	Rgcc	1.30347e-11	0.276141	0.521	0.276	2.58217e-07
Large luteal cell	Tmem106b	1.34387e-11	0.321285	0.493	0.272	2.66221e-07
Large luteal cell	Cdc42	1.35987e-11	0.338939	0.885	0.84	2.69391e-07
Large luteal cell	Eif4a1	1.46578e-11	0.363138	0.664	0.476	2.9037e-07
Large luteal cell	Appl2	1.58318e-11	0.291752	0.401	0.199	3.13628e-07
Large luteal cell	Gm4631	1.65817e-11	0.291771	0.281	0.119	3.28484e-07
Large luteal cell	Rpl39	1.73189e-11	0.280917	0.585	0.34	3.43088e-07
Large luteal cell	Prdm10	1.96503e-11	0.327869	0.392	0.196	3.89273e-07
Large luteal cell	Snx14	2.10423e-11	0.266227	0.3	0.129	4.16848e-07
Large luteal cell	Ypel2	2.12648e-11	0.271858	0.539	0.295	4.21255e-07
Large luteal cell	Golim4	2.84308e-11	0.338913	0.59	0.362	5.63214e-07
Large luteal cell	Vwa81	3.32846e-11	0.317437	0.608	0.369	6.59368e-07
Large luteal cell	Pcnt	3.88709e-11	0.333691	0.452	0.249	7.70033e-07
Large luteal cell	Skp1	4.45878e-11	0.319974	0.613	0.378	8.83283e-07
Large luteal cell	Hadha	4.8055e-11	0.354536	0.631	0.405	9.51969e-07
Large luteal cell	Rpl15	5.25102e-11	0.344314	0.521	0.312	1.04023e-06
Large luteal cell	Reep5	5.3675e-11	0.351152	0.401	0.213	1.0633e-06
Large luteal cell	Ide	6.99768e-11	0.307741	0.608	0.373	1.38624e-06
Large luteal cell	Serpinb6a	7.07876e-11	0.323207	0.608	0.378	1.4023e-06
Large luteal cell	Gm5963	8.96653e-11	0.252319	0.276	0.117	1.77627e-06
Large luteal cell	Ctnna1	9.14467e-11	0.319253	0.889	0.877	1.81156e-06
Large luteal cell	Cemip	9.21138e-11	0.476364	0.687	0.492	1.82478e-06
Large luteal cell	Tsc22d1	9.62295e-11	0.273479	0.977	0.916	1.90631e-06
Large luteal cell	Rps23	9.79006e-11	0.332728	0.622	0.388	1.93941e-06
Large luteal cell	Ppm1h	1.04326e-10	0.281239	0.318	0.146	2.06669e-06
Large luteal cell	Mdh1	1.06419e-10	0.324147	0.396	0.207	2.10816e-06
Large luteal cell	Oaz1	1.17638e-10	0.259972	0.355	0.172	2.33041e-06
Large luteal cell	Acsbg1	1.44171e-10	0.322655	0.788	0.663	2.85604e-06
Large luteal cell	P4hb	1.46968e-10	0.315523	0.751	0.594	2.91143e-06
Large luteal cell	Nsd1	1.53538e-10	0.291355	0.959	0.923	3.04158e-06
Large luteal cell	Pptc7	1.65202e-10	0.258082	0.378	0.189	3.27264e-06
Large luteal cell	Gm12648	1.83481e-10	0.327445	0.885	0.788	3.63477e-06
Large luteal cell	Lin7c	1.91144e-10	0.267078	0.387	0.198	3.78656e-06
Large luteal cell	Rabl6	1.96056e-10	0.262295	0.498	0.283	3.88386e-06
Large luteal cell	Acaca	1.99941e-10	0.381132	0.751	0.665	3.96083e-06
Large luteal cell	D16Ertd472e	2.42216e-10	0.279141	0.553	0.321	4.7983e-06
Large luteal cell	Adcy91	2.51907e-10	0.335991	0.677	0.496	4.99027e-06
Large luteal cell	Chchd10	2.77101e-10	0.260458	0.318	0.149	5.48936e-06
Large luteal cell	Zdhhc21	2.8366e-10	0.307913	0.438	0.243	5.6193e-06
Large luteal cell	Col15a1	3.18056e-10	0.33157	0.355	0.176	6.30068e-06
Large luteal cell	Plpp31	3.18953e-10	0.27951	0.968	0.897	6.31846e-06
Large luteal cell	Nckap51	3.19131e-10	0.327494	0.659	0.427	6.32199e-06
Large luteal cell	Zc3h4	3.40885e-10	0.26453	0.355	0.177	6.75293e-06
Large luteal cell	Trim2	3.44863e-10	0.287976	0.452	0.252	6.83173e-06
Large luteal cell	Hspa9	3.71598e-10	0.355259	0.636	0.451	7.36135e-06
Large luteal cell	Atp6v1h	3.95843e-10	0.278644	0.512	0.3	7.84166e-06
Large luteal cell	Bpnt2	3.9628e-10	0.32675	0.585	0.369	7.85031e-06
Large luteal cell	Rps16	4.04834e-10	0.301114	0.608	0.38	8.01976e-06
Large luteal cell	Bcap31	4.20031e-10	0.251224	0.373	0.188	8.32081e-06
Large luteal cell	Rad50	4.40559e-10	0.259211	0.392	0.202	8.72748e-06
Large luteal cell	H13	5.05333e-10	0.296219	0.548	0.336	1.00107e-05
Large luteal cell	Ube2o	5.06734e-10	0.258989	0.336	0.165	1.00384e-05
Large luteal cell	Usp12	5.25978e-10	0.261083	0.369	0.186	1.04196e-05
Large luteal cell	Atp5e	5.3064e-10	0.259106	0.327	0.156	1.0512e-05
Large luteal cell	Wars2	5.81271e-10	0.260855	0.401	0.21	1.1515e-05
Large luteal cell	Klf3	5.96993e-10	0.297716	0.447	0.255	1.18264e-05
Large luteal cell	Smarca4	6.13698e-10	0.354114	0.673	0.488	1.21574e-05
Large luteal cell	Kif21a1	6.755e-10	0.309832	0.479	0.277	1.33817e-05
Large luteal cell	Lman2	6.96866e-10	0.268067	0.406	0.217	1.38049e-05
Large luteal cell	Rpl5	7.23244e-10	0.327293	0.673	0.484	1.43275e-05
Large luteal cell	Hsd17b12	7.41857e-10	0.3584	0.724	0.582	1.46962e-05
Large luteal cell	Nampt	7.82661e-10	0.310944	0.415	0.23	1.55045e-05
Large luteal cell	Plekha11	7.93712e-10	0.300451	0.438	0.249	1.57234e-05
Large luteal cell	Usp19	8.1068e-10	0.264192	0.378	0.196	1.60596e-05
Large luteal cell	Sugt1	9.04269e-10	0.280259	0.378	0.199	1.79136e-05
Large luteal cell	Tmed5	9.04486e-10	0.279698	0.576	0.359	1.79179e-05
Large luteal cell	Sesn1	9.31073e-10	0.282706	0.461	0.259	1.84446e-05
Large luteal cell	Atp8b2	9.88509e-10	0.252706	0.355	0.179	1.95824e-05
Large luteal cell	Sqstm1	1.02565e-09	0.316699	0.604	0.392	2.03181e-05
Large luteal cell	Btrc	1.04986e-09	0.318361	0.677	0.484	2.07977e-05
Large luteal cell	Iars2	1.11653e-09	0.252706	0.355	0.181	2.21184e-05
Large luteal cell	Arf3	1.18753e-09	0.284416	0.406	0.221	2.35249e-05
Large luteal cell	Pgm3	1.34784e-09	0.259446	0.456	0.257	2.67008e-05
Large luteal cell	Samhd1	1.38876e-09	0.268722	0.3	0.141	2.75113e-05
Large luteal cell	Cct3	1.42491e-09	0.336261	0.507	0.323	2.82275e-05
Large luteal cell	Usp48	1.42804e-09	0.360571	0.599	0.4	2.82894e-05
Large luteal cell	Arhgef3	1.46507e-09	0.265152	0.539	0.327	2.9023e-05
Large luteal cell	Piezo21	1.5197e-09	0.423026	0.521	0.315	3.01053e-05
Large luteal cell	Psmd1	1.73326e-09	0.283634	0.594	0.377	3.43359e-05
Large luteal cell	Taf1d	1.96949e-09	0.377004	0.682	0.534	3.90156e-05
Large luteal cell	Ccdc6	2.18914e-09	0.273766	0.553	0.34	4.33668e-05
Large luteal cell	Hspa8	2.26585e-09	0.287607	0.848	0.835	4.48866e-05
Large luteal cell	Gm15459	2.29583e-09	0.317818	0.834	0.764	4.54804e-05
Large luteal cell	Ptpn14	2.37838e-09	0.257769	0.378	0.198	4.71157e-05
Large luteal cell	Camk2g	2.38714e-09	0.352728	0.76	0.667	4.72892e-05
Large luteal cell	Atp5g3	2.60066e-09	0.293971	0.355	0.186	5.1519e-05
Large luteal cell	X2610507B11Rik	2.69155e-09	0.266505	0.604	0.371	5.33196e-05
Large luteal cell	Marchf6	2.70503e-09	0.265286	0.641	0.415	5.35867e-05
Large luteal cell	Thrb	2.70831e-09	0.336364	0.47	0.273	5.36516e-05
Large luteal cell	Atl3	2.77251e-09	0.301615	0.585	0.368	5.49233e-05
Large luteal cell	Usp8	2.96582e-09	0.251164	0.548	0.337	5.87528e-05
Large luteal cell	Gm2000	3.08558e-09	0.255605	0.35	0.181	6.11252e-05
Large luteal cell	Cul4a	3.23675e-09	0.288311	0.521	0.319	6.41201e-05
Large luteal cell	Uba1	3.48249e-09	0.332539	0.544	0.349	6.89882e-05
Large luteal cell	Usp46	3.55544e-09	0.276654	0.396	0.219	7.04332e-05
Large luteal cell	Acadm	3.65463e-09	0.256327	0.382	0.203	7.23982e-05
Large luteal cell	Pcx	3.69666e-09	0.251965	0.35	0.18	7.32308e-05
Large luteal cell	Rpl14	3.80033e-09	0.294561	0.567	0.361	7.52846e-05
Large luteal cell	Ccni	3.90389e-09	0.318222	0.488	0.305	7.7336e-05
Large luteal cell	Fam193b	4.06411e-09	0.275937	0.392	0.219	8.05099e-05
Large luteal cell	Rps27a	4.09401e-09	0.282185	0.535	0.331	8.11023e-05
Large luteal cell	Pdap1	4.11198e-09	0.289974	0.456	0.267	8.14583e-05
Large luteal cell	Mrs2	4.48425e-09	0.257589	0.373	0.202	8.88329e-05
Large luteal cell	Nemf	4.75895e-09	0.291122	0.548	0.356	9.42747e-05
Large luteal cell	Rpl6	4.94614e-09	0.294008	0.834	0.767	9.7983e-05
Large luteal cell	Rpl18a	5.44649e-09	0.319991	0.604	0.413	0.000107895
Large luteal cell	Uck2	6.0924e-09	0.305657	0.53	0.34	0.000120691
Large luteal cell	Plxnd1	6.33718e-09	0.316512	0.327	0.169	0.00012554
Large luteal cell	Ryr2	6.48188e-09	0.388597	0.71	0.554	0.000128406
Large luteal cell	Angpt11	6.54701e-09	0.269814	0.47	0.267	0.000129696
Large luteal cell	Txndc11	6.64171e-09	0.266479	0.442	0.256	0.000131572
Large luteal cell	Rps9	6.92297e-09	0.26874	0.516	0.318	0.000137144
Large luteal cell	Psmc1	7.36207e-09	0.273947	0.433	0.253	0.000145843
Large luteal cell	Psmd4	7.52833e-09	0.256464	0.438	0.248	0.000149136
Large luteal cell	Clint1	7.75935e-09	0.306453	0.843	0.774	0.000153713
Large luteal cell	Zhx3	8.43981e-09	0.304675	0.525	0.34	0.000167193
Large luteal cell	Itsn2	8.60752e-09	0.265826	0.59	0.383	0.000170515
Large luteal cell	Ppfia1	8.88018e-09	0.320802	0.502	0.327	0.000175916
Large luteal cell	Sacm1l	9.83433e-09	0.257523	0.475	0.281	0.000194818
Large luteal cell	Manf	9.87623e-09	0.280072	0.429	0.252	0.000195648
Large luteal cell	Samd8	1.12849e-08	0.262498	0.479	0.294	0.000223555
Large luteal cell	Rpl30	1.13747e-08	0.264412	0.516	0.328	0.000225333
Large luteal cell	Cct6a	1.51856e-08	0.284545	0.539	0.349	0.000300827
Large luteal cell	Tcp1	1.56165e-08	0.285574	0.488	0.305	0.000309362
Large luteal cell	Dnm1l	1.73541e-08	0.282984	0.585	0.393	0.000343786
Large luteal cell	Slc25a4	1.78546e-08	0.293784	0.484	0.301	0.000353699
Large luteal cell	Srebf2	1.8298e-08	0.296204	0.567	0.375	0.000362483
Large luteal cell	Dld	2.11342e-08	0.260855	0.382	0.217	0.000418669
Large luteal cell	Rpl23a	2.39878e-08	0.288677	0.816	0.742	0.000475199
Large luteal cell	H3f3b	2.42624e-08	0.271042	0.765	0.627	0.000480639
Large luteal cell	Calm1	2.45882e-08	0.301994	0.779	0.679	0.000487091
Large luteal cell	Rpl35	2.56742e-08	0.338896	0.631	0.496	0.000508606
Large luteal cell	Bsg	2.72781e-08	0.289625	0.516	0.323	0.000540379
Large luteal cell	Atf2	2.75177e-08	0.290257	0.581	0.394	0.000545126
Large luteal cell	Tmem131l	2.98958e-08	0.250414	0.369	0.203	0.000592237
Large luteal cell	Pank3	3.3716e-08	0.280036	0.627	0.41	0.000667914
Large luteal cell	Tgoln1	4.06389e-08	0.263441	0.498	0.311	0.000805057
Large luteal cell	Actr2	4.59651e-08	0.310218	0.618	0.441	0.000910568
Large luteal cell	Pabpc1	4.63916e-08	0.2726	0.954	0.912	0.000919017
Large luteal cell	Rpl12	4.82021e-08	0.285405	0.558	0.37	0.000954883
Large luteal cell	Rplp0	4.82944e-08	0.32854	0.71	0.606	0.000956712
Large luteal cell	Dnajc5	5.12513e-08	0.256068	0.512	0.321	0.00101529
Large luteal cell	Anp32a	5.1638e-08	0.258353	0.544	0.354	0.00102295
Large luteal cell	Sfxn1	5.7556e-08	0.289038	0.346	0.195	0.00114018
Large luteal cell	Sem1	6.13614e-08	0.25152	0.47	0.292	0.00121557
Large luteal cell	Fau	6.56913e-08	0.264004	0.516	0.335	0.00130135
Large luteal cell	Eif4b	7.31167e-08	0.287471	0.53	0.349	0.00144844
Large luteal cell	Rpl18	7.58903e-08	0.358505	0.65	0.516	0.00150339
Large luteal cell	Rps12	8.08106e-08	0.322066	0.687	0.553	0.00160086
Large luteal cell	Gucy1a2	8.11776e-08	0.259862	0.3	0.156	0.00160813
Large luteal cell	Kcnma11	8.1302e-08	0.2636	0.986	0.956	0.00161059
Large luteal cell	Mdh2	9.51013e-08	0.251545	0.341	0.189	0.00188396
Large luteal cell	Mcu	9.61414e-08	0.29529	0.622	0.449	0.00190456
Large luteal cell	Ogdh	9.89329e-08	0.263324	0.631	0.436	0.00195986
Large luteal cell	Tomm70a	1.10014e-07	0.272285	0.576	0.386	0.00217938
Large luteal cell	Fam110b	1.10927e-07	0.250968	0.429	0.256	0.00219747
Large luteal cell	Tm9sf3	1.13334e-07	0.313203	0.802	0.759	0.00224516
Large luteal cell	Mybbp1a	1.1491e-07	0.274792	0.465	0.293	0.00227637
Large luteal cell	Mtor	1.18339e-07	0.279272	0.475	0.305	0.0023443
Large luteal cell	Pdcd6ip	1.25971e-07	0.251893	0.59	0.392	0.00249549
Large luteal cell	Prdm11	1.26313e-07	0.25065	0.346	0.196	0.00250226
Large luteal cell	Rfx7	1.31802e-07	0.295157	0.53	0.357	0.00261099
Large luteal cell	Rps24.ps3	1.3583e-07	0.271954	0.516	0.352	0.00269079
Large luteal cell	Farp1	1.46324e-07	0.274005	0.677	0.554	0.00289868
Large luteal cell	Caprin1	1.56388e-07	0.288927	0.871	0.856	0.00309805
Large luteal cell	Pcca	1.61634e-07	0.264037	0.502	0.327	0.00320197
Large luteal cell	Afg3l2	1.72094e-07	0.252878	0.369	0.215	0.00340918
Large luteal cell	Tspan11	1.74677e-07	0.258771	0.359	0.203	0.00346036
Large luteal cell	Kif1b	2.53856e-07	0.26402	0.747	0.607	0.0050289
Large luteal cell	Ptpn11	2.54773e-07	0.259758	0.484	0.317	0.00504705
Large luteal cell	Snrnp70	2.57128e-07	0.299309	0.719	0.596	0.0050937
Large luteal cell	Rps3	2.57957e-07	0.332193	0.645	0.528	0.00511013
Large luteal cell	Pdlim5	2.59305e-07	0.299184	0.76	0.69	0.00513684
Large luteal cell	Gtf2i	3.61565e-07	0.287442	0.645	0.506	0.00716261
Large luteal cell	Clptm1	3.76685e-07	0.258989	0.392	0.238	0.00746213
Large luteal cell	Pcyox1	3.92916e-07	0.298236	0.452	0.293	0.00778366
Large luteal cell	Rps11	4.13457e-07	0.29689	0.548	0.384	0.00819059
Large luteal cell	Oga	5.1538e-07	0.25039	0.558	0.385	0.0102097
Large luteal cell	Mat2a	5.15567e-07	0.271858	0.502	0.333	0.0102134
Large luteal cell	Usp53	6.5821e-07	0.294157	0.7	0.576	0.0130391
Large luteal cell	Set	6.90001e-07	0.29482	0.664	0.551	0.0136689
Large luteal cell	Ywhag	7.15871e-07	0.286301	0.613	0.464	0.0141814
Large luteal cell	Rplp2	8.5807e-07	0.257059	0.585	0.421	0.0169984
Large luteal cell	Arf1	9.19007e-07	0.257468	0.544	0.371	0.0182055
Large luteal cell	Ebf11	9.85563e-07	0.402899	0.452	0.298	0.019524
Large luteal cell	Mgarp	1.01557e-06	0.255673	0.571	0.385	0.0201184
Large luteal cell	Ccdc47	1.03586e-06	0.263954	0.359	0.215	0.0205203
Large luteal cell	Ndufa10	1.05484e-06	0.292252	0.359	0.224	0.0208965
Large luteal cell	Clcn31	1.4013e-06	0.250014	0.415	0.264	0.0277597
Large luteal cell	Flt11	1.5694e-06	0.363981	0.364	0.222	0.0310898
Large luteal cell	Eif3c	1.72964e-06	0.272184	0.599	0.461	0.0342642
Large luteal cell	Gspt1	2.23244e-06	0.251893	0.581	0.411	0.0442246
Large luteal cell	Rps4x	3.00291e-06	0.279474	0.604	0.454	0.0594876
Large luteal cell	Hnrnpul1	3.73074e-06	0.267992	0.521	0.368	0.0739059
Large luteal cell	Gm6136	4.3921e-06	0.269056	0.447	0.311	0.0870075
Large luteal cell	Tspan5	4.43374e-06	0.289145	0.765	0.706	0.0878325
Large luteal cell	Rps29	5.78873e-06	0.289365	0.636	0.52	0.114675
Large luteal cell	Elmo1	1.58926e-05	0.27299	0.811	0.817	0.314833
Large luteal cell	Lrrc58	2.91789e-05	0.251166	0.737	0.72	0.578034
Large luteal cell	Rps24	9.28772e-05	0.250951	0.618	0.525	1
Large luteal cell	Rpl3	0.000111	0.263803	0.608	0.549	1
Large luteal cell	Grm71	0.000433875	0.335199	0.47	0.362	1
Mural granulosa cell	Ptgs2	1.37473e-85	1.84148	0.917	0.192	2.72333e-81
Mural granulosa cell	F3	1.93193e-85	1.68986	0.835	0.148	3.82715e-81
Mural granulosa cell	Gm28539	1.56771e-69	0.677648	0.514	0.049	3.10564e-65
Mural granulosa cell	Prkg2	4.65235e-69	1.96455	0.853	0.211	9.21631e-65
Mural granulosa cell	Snap25	2.46902e-68	1.45307	0.606	0.081	4.89112e-64
Mural granulosa cell	Adamts1	1.74372e-66	2.48422	1	0.839	3.45431e-62
Mural granulosa cell	Edn2	3.17614e-66	1.23359	0.642	0.097	6.29193e-62
Mural granulosa cell	Ephx21	3.15773e-64	1.95374	1	0.897	6.25546e-60
Mural granulosa cell	Zfp804a	8.36019e-63	2.13167	0.872	0.246	1.65615e-58
Mural granulosa cell	Ankrd1	1.61004e-62	1.08801	0.55	0.071	3.1895e-58
Mural granulosa cell	Ccn2	2.10521e-62	1.22585	0.771	0.158	4.17042e-58
Mural granulosa cell	Hmga1	2.357e-62	0.753876	0.532	0.063	4.66923e-58
Mural granulosa cell	Igsf3	7.06271e-62	1.92034	0.917	0.339	1.39912e-57
Mural granulosa cell	Rnf180	6.09634e-61	2.48953	1	0.816	1.20768e-56
Mural granulosa cell	Heg1	6.62528e-61	1.56824	1	0.979	1.31247e-56
Mural granulosa cell	Mpzl2	9.94435e-61	1.40295	0.881	0.25	1.96997e-56
Mural granulosa cell	Vcan	1.04861e-60	2.29854	1	0.964	2.0773e-56
Mural granulosa cell	Runx1	1.42634e-60	1.91578	1	0.851	2.82558e-56
Mural granulosa cell	Frmd5	1.72947e-60	1.71142	1	1	3.42607e-56
Mural granulosa cell	Spp1	3.34359e-60	1.34097	0.771	0.171	6.62365e-56
Mural granulosa cell	Bves	8.45457e-60	0.832968	0.651	0.107	1.67485e-55
Mural granulosa cell	Gm6093	9.65163e-60	0.833417	0.596	0.087	1.91199e-55
Mural granulosa cell	Ext1	1.11189e-58	1.71842	1	0.997	2.20265e-54
Mural granulosa cell	Far1	1.82939e-58	1.73566	1	0.905	3.62401e-54
Mural granulosa cell	Ramp1	2.26456e-56	0.651279	0.505	0.062	4.48609e-52
Mural granulosa cell	ENSMUSG00000118020.2	4.60075e-56	1.33564	0.587	0.1	9.11408e-52
Mural granulosa cell	Crispld2	2.53835e-55	1.6988	0.982	0.724	5.02847e-51
Mural granulosa cell	Lgr41	4.14409e-55	1.65591	0.982	0.704	8.20945e-51
Mural granulosa cell	Nr1h4	8.85238e-55	1.12385	0.798	0.2	1.75366e-50
Mural granulosa cell	Tpd52l1	2.77042e-53	1.40966	0.872	0.284	5.48821e-49
Mural granulosa cell	Glul	4.49741e-53	1.51928	0.982	0.522	8.90936e-49
Mural granulosa cell	Sdc4	9.57889e-53	1.21388	0.945	0.34	1.89758e-48
Mural granulosa cell	Fndc3b	1.08747e-52	1.52357	1	0.999	2.15429e-48
Mural granulosa cell	Rnaseh2a	1.56615e-52	0.825096	0.734	0.157	3.10255e-48
Mural granulosa cell	Cdc73	3.06689e-52	1.73467	1	0.863	6.07551e-48
Mural granulosa cell	Fkbp51	7.34501e-52	1.51091	0.991	0.975	1.45505e-47
Mural granulosa cell	X4930480M12Rik	1.94983e-51	0.745914	0.477	0.062	3.86262e-47
Mural granulosa cell	Chst11	3.87929e-51	1.46367	1	0.992	7.68487e-47
Mural granulosa cell	Gm20125	4.6177e-51	1.33354	0.798	0.219	9.14767e-47
Mural granulosa cell	Odc1	5.36142e-51	1.21011	0.881	0.282	1.0621e-46
Mural granulosa cell	Sdc11	7.32407e-51	1.21829	0.899	0.31	1.4509e-46
Mural granulosa cell	Arhgap32	2.02683e-49	1.54931	0.991	0.834	4.01514e-45
Mural granulosa cell	Unc5d	2.19833e-49	1.57035	0.697	0.164	4.35489e-45
Mural granulosa cell	Stxbp61	2.73747e-49	1.57207	0.991	0.75	5.42293e-45
Mural granulosa cell	Ctsl	2.94389e-49	1.5828	0.963	0.67	5.83184e-45
Mural granulosa cell	Rgcc1	4.02464e-49	1.12333	0.844	0.271	7.9728e-45
Mural granulosa cell	Cemip1	6.66682e-49	1.80787	0.963	0.486	1.3207e-44
Mural granulosa cell	Btg2	8.32919e-49	1.12441	0.798	0.23	1.65001e-44
Mural granulosa cell	Errfi1	3.53256e-48	1.67455	0.963	0.693	6.99801e-44
Mural granulosa cell	Pthlh	6.99841e-48	0.44621	0.312	0.024	1.38639e-43
Mural granulosa cell	Cxadr	7.74796e-48	0.98975	0.752	0.198	1.53487e-43
Mural granulosa cell	Smarca1	8.39843e-48	1.61979	1	0.874	1.66373e-43
Mural granulosa cell	Eya4	1.53639e-47	1.05074	0.78	0.216	3.04359e-43
Mural granulosa cell	Jarid21	1.71579e-47	1.3673	0.991	0.869	3.39898e-43
Mural granulosa cell	Bmper	2.11803e-47	1.36001	0.982	0.661	4.19582e-43
Mural granulosa cell	Cited2	7.57814e-47	1.05319	0.862	0.276	1.50123e-42
Mural granulosa cell	Efnb2	1.59868e-46	0.949195	0.752	0.196	3.16699e-42
Mural granulosa cell	Hs3st5	2.42725e-46	0.74519	0.385	0.043	4.80838e-42
Mural granulosa cell	Atp10a	6.63108e-46	1.25294	1	0.718	1.31362e-41
Mural granulosa cell	Cdkn1a	9.12705e-46	0.534047	0.44	0.058	1.80807e-41
Mural granulosa cell	Rsbn1	2.05129e-45	1.16926	0.853	0.31	4.06361e-41
Mural granulosa cell	Rnf125	1.52748e-44	0.744697	0.615	0.126	3.02594e-40
Mural granulosa cell	Ptk2b1	2.09807e-43	1.11679	0.817	0.253	4.15628e-39
Mural granulosa cell	X9030624G23Rik	2.96362e-43	1.02114	0.835	0.286	5.87094e-39
Mural granulosa cell	Slco2a1	8.61471e-43	1.62783	0.881	0.39	1.70657e-38
Mural granulosa cell	Slc7a8	1.28726e-42	1.27908	0.963	0.807	2.55006e-38
Mural granulosa cell	Grik2	2.10934e-42	1.50727	0.725	0.219	4.1786e-38
Mural granulosa cell	Parm11	3.73528e-42	1.44088	0.927	0.598	7.39959e-38
Mural granulosa cell	Cers6	3.99354e-42	1.3621	1	0.877	7.9112e-38
Mural granulosa cell	Timp1	5.07025e-42	1.06346	0.872	0.305	1.00442e-37
Mural granulosa cell	Lpgat1	6.78288e-42	1.64802	0.927	0.712	1.34369e-37
Mural granulosa cell	D16Ertd472e1	1.03147e-41	0.965407	0.881	0.314	2.04334e-37
Mural granulosa cell	Id2	1.47485e-41	1.16539	0.862	0.322	2.92168e-37
Mural granulosa cell	Cdh21	6.85895e-41	1.27586	0.936	0.593	1.35876e-36
Mural granulosa cell	Pcyt1a	1.06398e-40	1.09022	0.89	0.396	2.10774e-36
Mural granulosa cell	Sav1	1.19571e-40	1.00792	0.862	0.33	2.36871e-36
Mural granulosa cell	Spsb11	1.2172e-40	1.57557	0.972	0.878	2.41127e-36
Mural granulosa cell	Zfp949	2.2667e-40	1.321	0.853	0.329	4.49033e-36
Mural granulosa cell	Lyve1	2.32101e-40	1.8312	0.706	0.234	4.59792e-36
Mural granulosa cell	Rnd3	8.79935e-40	1.15032	0.807	0.299	1.74315e-35
Mural granulosa cell	Sox5	9.39511e-40	1.18106	1	0.999	1.86117e-35
Mural granulosa cell	Hs3st1	3.0352e-39	1.1402	0.862	0.371	6.01273e-35
Mural granulosa cell	Lpcat3	3.05554e-39	1.06744	0.954	0.486	6.05303e-35
Mural granulosa cell	Tafa2	4.09669e-39	1.00768	0.615	0.15	8.11554e-35
Mural granulosa cell	Zbtb16	5.75514e-39	1.39209	0.761	0.262	1.14009e-34
Mural granulosa cell	Fdx11	7.66006e-39	1.07187	1	0.939	1.51746e-34
Mural granulosa cell	Plcb4	1.43947e-38	1.06989	0.972	0.687	2.85159e-34
Mural granulosa cell	Cntn5	2.38429e-38	0.815878	0.459	0.078	4.72327e-34
Mural granulosa cell	Jam21	6.22315e-38	0.940487	0.771	0.24	1.23281e-33
Mural granulosa cell	Tmx1	6.62979e-38	0.839212	0.807	0.265	1.31336e-33
Mural granulosa cell	Runx21	1.68673e-37	1.22874	1	0.963	3.34142e-33
Mural granulosa cell	Rassf8	1.75924e-37	0.919442	0.798	0.275	3.48506e-33
Mural granulosa cell	Mt2	2.32129e-36	1.11522	0.752	0.263	4.59848e-32
Mural granulosa cell	A730049H05Rik1	4.75419e-36	1.24632	0.963	0.681	9.41805e-32
Mural granulosa cell	Gramd1b1	6.10444e-36	0.848899	1	0.986	1.20929e-31
Mural granulosa cell	Abhd21	6.8162e-36	1.11332	1	0.884	1.35029e-31
Mural granulosa cell	Phtf1	8.18322e-36	0.863089	0.725	0.231	1.6211e-31
Mural granulosa cell	Vnn11	8.23359e-36	1.18718	0.835	0.348	1.63107e-31
Mural granulosa cell	Ybx1	9.19199e-36	0.940583	0.991	0.96	1.82093e-31
Mural granulosa cell	Tex30	1.18319e-35	0.429642	0.376	0.053	2.34391e-31
Mural granulosa cell	Xpnpep2	1.47076e-35	0.493393	0.339	0.044	2.91358e-31
Mural granulosa cell	Nr5a21	5.72866e-35	1.01958	1	0.951	1.13485e-30
Mural granulosa cell	Egr3	6.42642e-35	0.358031	0.312	0.037	1.27307e-30
Mural granulosa cell	Tgfbr1	6.85925e-35	1.06645	1	0.893	1.35882e-30
Mural granulosa cell	Soat11	7.0013e-35	0.859849	1	0.991	1.38696e-30
Mural granulosa cell	Ereg1	9.44401e-35	1.33773	0.945	0.679	1.87086e-30
Mural granulosa cell	Ppp1r13b	1.21654e-34	0.83329	0.789	0.272	2.40996e-30
Mural granulosa cell	Gprc5b	1.59194e-34	0.922796	0.661	0.199	3.15363e-30
Mural granulosa cell	Gm126481	1.68574e-34	1.36148	0.963	0.789	3.33946e-30
Mural granulosa cell	Fkbp1a	2.64148e-34	0.984737	0.789	0.32	5.23278e-30
Mural granulosa cell	Chsy3	4.02482e-34	1.14206	0.771	0.278	7.97316e-30
Mural granulosa cell	Ptgs1	4.30862e-34	0.659358	0.422	0.075	8.53538e-30
Mural granulosa cell	Thsd7a1	7.75928e-34	1.19796	0.835	0.351	1.53711e-29
Mural granulosa cell	Sema3e	1.50762e-33	0.912809	0.532	0.125	2.9866e-29
Mural granulosa cell	Cecr2	1.72592e-33	0.613979	0.569	0.135	3.41904e-29
Mural granulosa cell	Slc25a30	1.73666e-33	0.97465	0.927	0.578	3.44032e-29
Mural granulosa cell	Glud1	2.2032e-33	1.58968	0.807	0.447	4.36453e-29
Mural granulosa cell	Pparg1	1.01639e-32	1.27638	0.872	0.419	2.01348e-28
Mural granulosa cell	Nrcam	1.11027e-32	1.54904	0.817	0.38	2.19944e-28
Mural granulosa cell	Hipk2	1.22046e-32	1.0817	0.945	0.822	2.41774e-28
Mural granulosa cell	Olfr1251	2.26031e-32	0.88261	0.624	0.183	4.47767e-28
Mural granulosa cell	Cobll1	2.59268e-32	0.919696	0.982	0.836	5.13611e-28
Mural granulosa cell	Ywhaz	3.67495e-32	0.927692	0.972	0.853	7.28008e-28
Mural granulosa cell	Slc39a14	4.01878e-32	0.934131	0.761	0.286	7.9612e-28
Mural granulosa cell	Kcnj31	5.44359e-32	0.998274	0.761	0.271	1.07837e-27
Mural granulosa cell	Bhlhe40	1.83339e-31	0.713097	0.642	0.19	3.63194e-27
Mural granulosa cell	Pcdh71	2.54464e-31	1.07914	1	0.872	5.04093e-27
Mural granulosa cell	Ddx3x	6.77556e-31	0.821476	0.982	0.913	1.34224e-26
Mural granulosa cell	Ncoa7	8.72612e-31	0.948869	0.954	0.767	1.72864e-26
Mural granulosa cell	Cnn3	2.50682e-30	0.851466	0.936	0.715	4.96602e-26
Mural granulosa cell	Rab31	4.27465e-30	0.88827	0.853	0.375	8.46807e-26
Mural granulosa cell	Egr1	9.17561e-30	0.976766	0.826	0.393	1.81769e-25
Mural granulosa cell	Nipal1	1.55903e-29	0.580727	0.486	0.112	3.08844e-25
Mural granulosa cell	Foxp1	2.23831e-29	0.817287	1	0.966	4.43409e-25
Mural granulosa cell	Dok61	5.63734e-29	0.999573	0.789	0.344	1.11676e-24
Mural granulosa cell	Clcn5	1.54064e-28	0.817299	0.899	0.555	3.05202e-24
Mural granulosa cell	Dync1i11	4.46437e-28	0.941239	0.954	0.673	8.84391e-24
Mural granulosa cell	Sgms1	6.8583e-28	0.787284	0.982	0.94	1.35863e-23
Mural granulosa cell	Fst1	7.77623e-28	0.824636	0.743	0.277	1.54047e-23
Mural granulosa cell	Usp43	8.73163e-28	0.432846	0.339	0.058	1.72974e-23
Mural granulosa cell	Gnao1	8.9772e-28	0.901262	0.716	0.279	1.77838e-23
Mural granulosa cell	Jcad1	9.16297e-28	1.00677	0.697	0.266	1.81519e-23
Mural granulosa cell	Gm13832	1.06455e-27	0.634783	0.606	0.179	2.10888e-23
Mural granulosa cell	Pdlim51	1.08373e-27	0.974436	0.89	0.686	2.14688e-23
Mural granulosa cell	Tes	1.65446e-27	0.528122	0.569	0.154	3.27749e-23
Mural granulosa cell	Eif4g31	1.69185e-27	0.724102	0.991	0.969	3.35155e-23
Mural granulosa cell	Phip	1.90344e-27	0.814123	0.982	0.914	3.77072e-23
Mural granulosa cell	Gm482281	2.98952e-27	0.626691	0.697	0.239	5.92223e-23
Mural granulosa cell	Slc12a81	3.1663e-27	1.00869	0.899	0.501	6.27244e-23
Mural granulosa cell	Tnfaip6	4.05186e-27	0.539929	0.45	0.103	8.02673e-23
Mural granulosa cell	Psap1	6.50681e-27	0.98067	0.945	0.715	1.289e-22
Mural granulosa cell	Echdc2	1.23713e-26	0.642979	0.523	0.144	2.45076e-22
Mural granulosa cell	Ccn1	1.54411e-26	0.75526	0.596	0.192	3.05888e-22
Mural granulosa cell	Hacd2	1.54757e-26	0.778325	0.752	0.302	3.06573e-22
Mural granulosa cell	Areg	3.07689e-26	0.411648	0.33	0.057	6.09532e-22
Mural granulosa cell	Kcnk10	3.49818e-26	0.505106	0.321	0.054	6.9299e-22
Mural granulosa cell	Kl	4.70396e-26	0.395193	0.294	0.046	9.31855e-22
Mural granulosa cell	Cd47	6.68827e-26	0.991543	0.853	0.522	1.32495e-21
Mural granulosa cell	Tbl1xr1	1.04178e-25	0.783703	0.853	0.479	2.06376e-21
Mural granulosa cell	Cblb1	1.13666e-25	0.809177	0.982	0.877	2.25172e-21
Mural granulosa cell	Fgd3	2.01514e-25	0.476151	0.385	0.079	3.99199e-21
Mural granulosa cell	Ier3	2.40676e-25	0.486382	0.404	0.088	4.76779e-21
Mural granulosa cell	Vps26a	2.58907e-25	0.615253	0.633	0.211	5.12894e-21
Mural granulosa cell	Alcam	3.60336e-25	1.07209	0.817	0.415	7.13826e-21
Mural granulosa cell	Ybx1.ps2	3.71894e-25	0.582398	0.67	0.225	7.36722e-21
Mural granulosa cell	Jazf1	4.21787e-25	0.656219	0.642	0.222	8.35559e-21
Mural granulosa cell	Cltc	6.73128e-25	0.803407	0.972	0.881	1.33347e-20
Mural granulosa cell	Efemp1	7.29427e-25	0.68751	0.78	0.319	1.445e-20
Mural granulosa cell	Poldip3	1.60814e-24	0.634093	0.743	0.293	3.18572e-20
Mural granulosa cell	Rras2	1.66324e-24	0.983326	0.826	0.386	3.29487e-20
Mural granulosa cell	Slc23a2	3.90851e-24	0.782492	0.982	0.811	7.74275e-20
Mural granulosa cell	Slc3a2	4.93265e-24	0.681115	0.752	0.307	9.77157e-20
Mural granulosa cell	Mrap	5.76538e-24	0.752629	0.872	0.509	1.14212e-19
Mural granulosa cell	Msi2	6.76525e-24	0.496555	1	1	1.3402e-19
Mural granulosa cell	Rbm47	9.96944e-24	0.77054	0.972	0.723	1.97495e-19
Mural granulosa cell	Arhgdib	1.23845e-23	0.335886	0.266	0.041	2.45338e-19
Mural granulosa cell	Prune21	2.6365e-23	1.07931	0.862	0.528	5.2229e-19
Mural granulosa cell	Galnt16	2.71482e-23	0.543065	0.505	0.142	5.37805e-19
Mural granulosa cell	Rhox81	3.7002e-23	0.812912	0.853	0.437	7.3301e-19
Mural granulosa cell	Bzw1	3.72814e-23	0.711891	0.945	0.858	7.38544e-19
Mural granulosa cell	Mrfap11	3.86197e-23	0.649875	0.771	0.324	7.65055e-19
Mural granulosa cell	Lrrfip11	5.36293e-23	0.707845	0.78	0.342	1.0624e-18
Mural granulosa cell	Mt1	6.36778e-23	1.00325	0.817	0.54	1.26146e-18
Mural granulosa cell	Btc	8.43046e-23	0.31666	0.266	0.042	1.67007e-18
Mural granulosa cell	Gas2l1	8.69701e-23	0.365446	0.33	0.065	1.72288e-18
Mural granulosa cell	Vapa1	1.34539e-22	0.747444	0.954	0.823	2.66523e-18
Mural granulosa cell	Epas1	1.74363e-22	0.869073	0.697	0.319	3.45414e-18
Mural granulosa cell	Mis18a	1.83646e-22	0.289856	0.284	0.049	3.63803e-18
Mural granulosa cell	Pitpnc11	1.9659e-22	0.966047	0.927	0.776	3.89445e-18
Mural granulosa cell	Rps6ka21	1.983e-22	0.978512	0.844	0.611	3.92832e-18
Mural granulosa cell	Bean1	2.32249e-22	0.404508	0.33	0.066	4.60086e-18
Mural granulosa cell	Gm204001	2.81557e-22	0.689999	0.798	0.371	5.57764e-18
Mural granulosa cell	Lrig1	2.84074e-22	0.621739	0.569	0.193	5.6275e-18
Mural granulosa cell	Cmip	3.21389e-22	0.76783	0.982	0.89	6.36672e-18
Mural granulosa cell	Rnf217	3.37173e-22	0.82959	0.881	0.667	6.6794e-18
Mural granulosa cell	Stard13	3.79282e-22	0.535275	0.578	0.192	7.51357e-18
Mural granulosa cell	Lrrk21	4.73085e-22	0.971435	0.807	0.429	9.37182e-18
Mural granulosa cell	Lbh	5.55362e-22	0.480575	0.44	0.116	1.10017e-17
Mural granulosa cell	Slc6a62	1.40054e-21	0.78179	0.972	0.814	2.77448e-17
Mural granulosa cell	Zc3h12c	2.23987e-21	0.621865	0.679	0.271	4.43718e-17
Mural granulosa cell	Acsl41	2.26254e-21	0.697448	1	0.947	4.48209e-17
Mural granulosa cell	Bach1	2.60459e-21	0.654007	0.725	0.303	5.1597e-17
Mural granulosa cell	Mbp1	4.9683e-21	0.479529	0.56	0.179	9.84221e-17
Mural granulosa cell	Atp13a3	5.5636e-21	0.764504	0.872	0.661	1.10215e-16
Mural granulosa cell	Gpt2	1.05869e-20	0.493273	0.404	0.106	2.09727e-16
Mural granulosa cell	Hmga1b	1.68941e-20	0.30329	0.257	0.044	3.34671e-16
Mural granulosa cell	Anxa11	1.92118e-20	0.463411	0.45	0.126	3.80587e-16
Mural granulosa cell	Etv6	3.00822e-20	0.533711	1	0.993	5.95929e-16
Mural granulosa cell	Rragd	3.94109e-20	0.381815	0.431	0.116	7.8073e-16
Mural granulosa cell	Slc7a1	4.58811e-20	0.627668	0.789	0.376	9.08904e-16
Mural granulosa cell	ENSMUSG00000036452.19	4.8889e-20	0.831792	0.817	0.484	9.6849e-16
Mural granulosa cell	Il6	5.40242e-20	0.330214	0.257	0.045	1.07022e-15
Mural granulosa cell	Nedd9	7.17695e-20	0.635403	0.67	0.273	1.42175e-15
Mural granulosa cell	Epha7	1.02544e-19	0.542897	0.45	0.133	2.03139e-15
Mural granulosa cell	Dtnb	1.09344e-19	0.714814	0.862	0.538	2.1661e-15
Mural granulosa cell	Sema7a	1.09978e-19	0.61058	0.633	0.254	2.17866e-15
Mural granulosa cell	Adam2	1.79276e-19	0.329654	0.266	0.049	3.55146e-15
Mural granulosa cell	Actg1	1.79767e-19	0.743179	0.927	0.837	3.56118e-15
Mural granulosa cell	Rnf19a	1.92149e-19	0.561729	0.743	0.324	3.80648e-15
Mural granulosa cell	Hif1a	2.1176e-19	0.834051	0.89	0.68	4.19497e-15
Mural granulosa cell	Pdgfd	2.50917e-19	0.799109	0.872	0.575	4.97068e-15
Mural granulosa cell	Sfrp41	2.6645e-19	0.708233	0.817	0.402	5.27838e-15
Mural granulosa cell	Gm17709	2.94607e-19	0.309755	0.284	0.057	5.83617e-15
Mural granulosa cell	Gm11560	4.51647e-19	0.421827	0.55	0.184	8.94713e-15
Mural granulosa cell	Prkca	5.77497e-19	0.709447	0.936	0.689	1.14402e-14
Mural granulosa cell	Ostf1	6.15322e-19	0.587011	0.606	0.241	1.21895e-14
Mural granulosa cell	Efna5	6.64846e-19	0.88747	0.853	0.636	1.31706e-14
Mural granulosa cell	Nfil31	1.35522e-18	0.491121	0.596	0.22	2.68469e-14
Mural granulosa cell	Ptgfrn	1.68579e-18	0.531533	0.578	0.22	3.33955e-14
Mural granulosa cell	Gm367231	1.89363e-18	0.725	0.56	0.204	3.75129e-14
Mural granulosa cell	Hipk1	2.25611e-18	0.696279	0.844	0.648	4.46935e-14
Mural granulosa cell	Tmed51	2.37715e-18	0.608263	0.743	0.362	4.70913e-14
Mural granulosa cell	Nrn11	2.85403e-18	0.526734	0.743	0.31	5.65384e-14
Mural granulosa cell	Ktn1	3.20783e-18	0.598205	0.954	0.813	6.35472e-14
Mural granulosa cell	St3gal1	4.31714e-18	0.599056	0.761	0.368	8.55226e-14
Mural granulosa cell	Ezr	4.85713e-18	0.571285	0.743	0.341	9.62198e-14
Mural granulosa cell	Furin	5.21377e-18	0.535474	0.505	0.176	1.03285e-13
Mural granulosa cell	Sorbs2	6.1348e-18	0.748067	0.963	0.791	1.2153e-13
Mural granulosa cell	Htra11	7.3496e-18	0.607332	0.927	0.672	1.45596e-13
Mural granulosa cell	Prdx21	8.26803e-18	0.524793	0.688	0.297	1.6379e-13
Mural granulosa cell	Gm12715	8.78798e-18	0.551402	0.706	0.322	1.7409e-13
Mural granulosa cell	Ro60	9.42764e-18	0.503021	0.578	0.221	1.86762e-13
Mural granulosa cell	Phf20l11	1.01942e-17	0.561839	0.991	0.836	2.01948e-13
Mural granulosa cell	Cd34	1.06012e-17	0.432364	0.45	0.143	2.1001e-13
Mural granulosa cell	Pfkfb31	1.14701e-17	0.674101	0.734	0.351	2.27223e-13
Mural granulosa cell	Entpd1	1.53965e-17	0.856817	0.789	0.544	3.05004e-13
Mural granulosa cell	Ccnjl	1.84903e-17	0.464793	0.477	0.16	3.66293e-13
Mural granulosa cell	Hs6st2	2.08001e-17	0.758182	0.817	0.504	4.12049e-13
Mural granulosa cell	Pitrm11	2.49285e-17	0.576486	0.761	0.354	4.93834e-13
Mural granulosa cell	Ltbp11	4.13193e-17	0.522411	0.972	0.893	8.18536e-13
Mural granulosa cell	Cpe1	4.6042e-17	0.599922	0.972	0.856	9.12092e-13
Mural granulosa cell	Prss351	4.82693e-17	0.557134	0.972	0.786	9.56216e-13
Mural granulosa cell	Slc7a111	5.0768e-17	0.479217	0.578	0.22	1.00571e-12
Mural granulosa cell	Ptp4a21	6.18717e-17	0.541714	0.982	0.887	1.22568e-12
Mural granulosa cell	Pik3r1	8.43226e-17	0.638295	0.862	0.587	1.67043e-12
Mural granulosa cell	Gpc4	1.05535e-16	0.641032	0.908	0.679	2.09066e-12
Mural granulosa cell	Tnfrsf12a	1.33823e-16	0.35278	0.394	0.115	2.65103e-12
Mural granulosa cell	Dtna	2.0102e-16	0.517648	0.376	0.114	3.9822e-12
Mural granulosa cell	Zfand3	5.55833e-16	0.456592	0.982	0.938	1.1011e-11
Mural granulosa cell	Actb1	6.12496e-16	0.476055	1	0.998	1.21335e-11
Mural granulosa cell	Lpp1	6.27874e-16	0.437491	1	0.998	1.24382e-11
[truncated: 3,094 more rows]

## Sheet: ovameatadata
This is the specific information of each different pixel.
Pixel ID	channel	stage	channelA	channelB	Number of UMIs	Number of genes	cell_type
10x10	20um	3w	10	10	5372	3228	Large luteal cell
10x11	20um	3w	10	11	3899	1868	Large luteal cell
10x12	20um	3w	10	12	5538	3543	Large luteal cell
10x13	20um	3w	10	13	5507	3492	Large luteal cell
10x14	20um	3w	10	14	5478	3366	Large luteal cell
10x15	20um	3w	10	15	5178	2809	Large luteal cell
10x16	20um	3w	10	16	3996	1945	Large luteal cell
10x17	20um	3w	10	17	3946	1923	Large luteal cell
10x18	20um	3w	10	18	3892	1915	Others
10x19	20um	3w	10	19	3616	1326	Others
10x20	20um	3w	10	20	3907	1678	Others
10x21	20um	3w	10	21	3933	1680	Mural granulosa cell
10x22	20um	3w	10	22	3593	1309	Others
10x23	20um	3w	10	23	3933	1611	Mesenchymal cell
10x24	20um	3w	10	24	4085	1529	Others
10x25	20um	3w	10	25	4060	1471	Others
10x26	20um	3w	10	26	3378	1350	Others
10x27	20um	3w	10	27	3652	1321	Others
10x29	20um	3w	10	29	3939	1446	Others
10x30	20um	3w	10	30	3593	1368	Granulosa cell
10x31	20um	3w	10	31	3625	1374	Others
10x32	20um	3w	10	32	3389	1379	Others
10x33	20um	3w	10	33	3433	1258	Others
10x34	20um	3w	10	34	5534	3539	Granulosa cell
10x35	20um	3w	10	35	3930	1771	Granulosa cell
10x36	20um	3w	10	36	4017	1418	Mesenchymal cell
10x37	20um	3w	10	37	5486	3486	Granulosa cell
10x38	20um	3w	10	38	5521	3335	Granulosa cell
10x39	20um	3w	10	39	5599	3459	Granulosa cell
10x40	20um	3w	10	40	5613	3419	Granulosa cell
10x41	20um	3w	10	41	3468	1272	Others
10x42	20um	3w	10	42	3777	1401	Others
10x43	20um	3w	10	43	4970	2780	Granulosa cell
10x44	20um	3w	10	44	4927	2736	Granulosa cell
10x45	20um	3w	10	45	5555	3516	Granulosa cell
10x46	20um	3w	10	46	5181	3071	Small antral follicle granulosa cell
10x5	20um	3w	10	5	4870	2867	Mesenchymal cell
10x6	20um	3w	10	6	4029	2193	Mesenchymal cell
10x7	20um	3w	10	7	3476	1324	Mesenchymal cell
10x8	20um	3w	10	8	4104	1483	Large luteal cell
10x9	20um	3w	10	9	5511	3434	Large luteal cell
11x10	20um	3w	11	10	5538	3398	Large luteal cell
11x11	20um	3w	11	11	4001	1600	Large luteal cell
11x12	20um	3w	11	12	5137	2838	Large luteal cell
11x13	20um	3w	11	13	4334	2472	Others
11x14	20um	3w	11	14	4281	2419	Large luteal cell
11x15	20um	3w	11	15	4424	2532	Large luteal cell
11x16	20um	3w	11	16	3894	1722	Large luteal cell
11x17	20um	3w	11	17	4006	1626	Large luteal cell
11x18	20um	3w	11	18	3899	1845	Others
11x19	20um	3w	11	19	4071	1546	Mesenchymal cell
11x20	20um	3w	11	20	3978	1580	Others
11x21	20um	3w	11	21	3957	1960	Others
11x22	20um	3w	11	22	4457	2428	Mesenchymal cell
11x23	20um	3w	11	23	4154	2215	Mesenchymal cell
11x24	20um	3w	11	24	3887	1395	Others
11x25	20um	3w	11	25	4093	2269	Others
11x26	20um	3w	11	26	3920	1729	Mesenchymal cell
11x27	20um	3w	11	27	4704	2564	Mesenchymal cell
11x28	20um	3w	11	28	3390	1381	Others
11x29	20um	3w	11	29	3871	1423	Granulosa cell
11x30	20um	3w	11	30	3914	1446	Granulosa cell
11x31	20um	3w	11	31	3981	1674	Granulosa cell
11x32	20um	3w	11	32	3403	1365	Others
11x33	20um	3w	11	33	3931	1733	Others
11x34	20um	3w	11	34	3947	1719	Granulosa cell
11x35	20um	3w	11	35	4988	2720	Granulosa cell
11x36	20um	3w	11	36	3996	1409	Mesenchymal cell
11x37	20um	3w	11	37	5522	3502	Granulosa cell
11x38	20um	3w	11	38	5392	3138	Granulosa cell
11x39	20um	3w	11	39	3897	1768	Unknow
11x40	20um	3w	11	40	4603	2647	Granulosa cell
11x41	20um	3w	11	41	3542	1349	Granulosa cell
11x42	20um	3w	11	42	3874	1410	Others
11x43	20um	3w	11	43	3594	1304	Others
11x44	20um	3w	11	44	3581	1343	Granulosa cell
11x45	20um	3w	11	45	5484	3534	Granulosa cell
11x46	20um	3w	11	46	5187	3020	Small antral follicle granulosa cell
11x5	20um	3w	11	5	4920	2919	Mesenchymal cell
11x6	20um	3w	11	6	4202	2361	Mesenchymal cell
11x7	20um	3w	11	7	3490	1306	Mesenchymal cell
11x8	20um	3w	11	8	4032	1491	Large luteal cell
11x9	20um	3w	11	9	5498	3300	Large luteal cell
12x10	20um	3w	12	10	5486	3383	Large luteal cell
12x11	20um	3w	12	11	3879	1403	Large luteal cell
12x12	20um	3w	12	12	3918	1732	Others
12x13	20um	3w	12	13	4016	2184	Others
12x14	20um	3w	12	14	4105	2231	Others
12x15	20um	3w	12	15	3979	2180	Large luteal cell
12x16	20um	3w	12	16	3888	1362	Others
12x17	20um	3w	12	17	3937	1398	Others
12x18	20um	3w	12	18	3985	1448	Others
12x19	20um	3w	12	19	3444	1296	Others
12x20	20um	3w	12	20	4035	2151	Others
12x21	20um	3w	12	21	3986	1632	Others
12x22	20um	3w	12	22	3634	1269	Others
12x23	20um	3w	12	23	4013	2183	Others
12x24	20um	3w	12	24	3978	2000	Others
12x25	20um	3w	12	25	5156	2838	Mesenchymal cell
12x26	20um	3w	12	26	3899	1654	Mesenchymal cell
12x27	20um	3w	12	27	5443	3223	Mesenchymal cell
12x28	20um	3w	12	28	3409	1287	Others
12x29	20um	3w	12	29	3858	1863	Granulosa cell
12x30	20um	3w	12	30	4004	1635	Granulosa cell
12x31	20um	3w	12	31	4083	2313	Granulosa cell
12x32	20um	3w	12	32	3930	1725	Granulosa cell
12x33	20um	3w	12	33	3485	1277	Others
12x34	20um	3w	12	34	3941	1452	Granulosa cell
12x35	20um	3w	12	35	5461	3245	Granulosa cell
12x36	20um	3w	12	36	3979	1464	Mesenchymal cell
12x37	20um	3w	12	37	5471	3457	Granulosa cell
12x38	20um	3w	12	38	5214	2937	Granulosa cell
12x39	20um	3w	12	39	5531	3353	Granulosa cell
12x40	20um	3w	12	40	5166	2874	Granulosa cell
12x41	20um	3w	12	41	3996	1436	Granulosa cell
12x42	20um	3w	12	42	3631	1311	Granulosa cell
12x43	20um	3w	12	43	5493	3507	Mesenchymal cell
12x44	20um	3w	12	44	4003	2091	Mesenchymal cell
12x45	20um	3w	12	45	4496	2530	Granulosa cell
12x46	20um	3w	12	46	5548	3402	Small antral follicle granulosa cell
12x5	20um	3w	12	5	5436	3346	Large luteal cell
12x6	20um	3w	12	6	3950	1672	Mesenchymal cell
12x7	20um	3w	12	7	3444	1310	Mesenchymal cell
12x8	20um	3w	12	8	3976	1432	Large luteal cell
12x9	20um	3w	12	9	5585	3413	Large luteal cell
13x10	20um	3w	13	10	5488	3405	Large luteal cell
13x11	20um	3w	13	11	3974	1651	Large luteal cell
13x12	20um	3w	13	12	3959	2068	Others
13x13	20um	3w	13	13	3937	1952	Others
13x14	20um	3w	13	14	4508	2558	Large luteal cell
13x15	20um	3w	13	15	3956	1692	Others
13x16	20um	3w	13	16	3572	1286	Others
13x17	20um	3w	13	17	3474	1313	Others
13x18	20um	3w	13	18	3448	1280	Others
13x19	20um	3w	13	19	3404	1330	Others
13x20	20um	3w	13	20	4131	2344	Others
13x21	20um	3w	13	21	4151	2295	Others
13x22	20um	3w	13	22	4469	2539	Others
13x23	20um	3w	13	23	3919	1845	Others
13x24	20um	3w	13	24	3887	1711	Others
13x25	20um	3w	13	25	3990	1992	Mesenchymal cell
13x26	20um	3w	13	26	3944	1670	Mesenchymal cell
13x27	20um	3w	13	27	5118	2915	Mesenchymal cell
13x28	20um	3w	13	28	3525	1328	Others
13x29	20um	3w	13	29	3976	1638	Granulosa cell
13x30	20um	3w	13	30	4080	1604	Granulosa cell
13x31	20um	3w	13	31	4001	2150	Granulosa cell
13x32	20um	3w	13	32	4016	2229	Granulosa cell
13x33	20um	3w	13	33	3439	1310	Others
13x34	20um	3w	13	34	3397	1297	Granulosa cell
13x35	20um	3w	13	35	5463	3286	Granulosa cell
13x36	20um	3w	13	36	3825	1349	Mesenchymal cell
13x37	20um	3w	13	37	5399	3158	Granulosa cell
13x38	20um	3w	13	38	5428	3197	Granulosa cell
13x39	20um	3w	13	39	4256	2389	Granulosa cell
13x40	20um	3w	13	40	3401	1311	Others
13x41	20um	3w	13	41	3323	1461	Others
13x42	20um	3w	13	42	3399	1354	Others
13x43	20um	3w	13	43	3483	1295	Others
13x44	20um	3w	13	44	4007	1563	Others
13x45	20um	3w	13	45	5505	3331	Mesenchymal cell
13x46	20um	3w	13	46	5402	3163	Mesenchymal cell
13x5	20um	3w	13	5	5287	3144	Large luteal cell
13x6	20um	3w	13	6	4022	1442	Large luteal cell
13x7	20um	3w	13	7	3419	1329	Others
13x8	20um	3w	13	8	3949	1621	Large luteal cell
13x9	20um	3w	13	9	5207	3014	Large luteal cell
14x10	20um	3w	14	10	5418	3219	Large luteal cell
14x11	20um	3w	14	11	4180	2300	Large luteal cell
14x12	20um	3w	14	12	5481	3417	Large luteal cell
14x13	20um	3w	14	13	5482	3481	Large luteal cell
14x14	20um	3w	14	14	4958	2675	Large luteal cell
14x15	20um	3w	14	15	4078	1501	Others
14x16	20um	3w	14	16	3563	1324	Others
14x17	20um	3w	14	17	3410	1337	Others
14x18	20um	3w	14	18	3423	1310	Others
14x19	20um	3w	14	19	3887	1356	Others
14x20	20um	3w	14	20	4142	2382	Others
14x21	20um	3w	14	21	4018	1622	Others
14x22	20um	3w	14	22	3711	1324	Others
14x23	20um	3w	14	23	4144	2140	Mesenchymal cell
14x24	20um	3w	14	24	3909	1784	Others
14x25	20um	3w	14	25	3990	1887	Mesenchymal cell
14x26	20um	3w	14	26	3910	1781	Mesenchymal cell
14x27	20um	3w	14	27	5332	3018	Others
14x28	20um	3w	14	28	3720	1353	Others
14x29	20um	3w	14	29	3901	1874	Others
14x30	20um	3w	14	30	4055	1492	Others
14x31	20um	3w	14	31	3917	1863	Granulosa cell
14x32	20um	3w	14	32	4008	1579	Granulosa cell
14x33	20um	3w	14	33	3453	1310	Others
14x34	20um	3w	14	34	3421	1322	Others
14x35	20um	3w	14	35	5080	2813	Granulosa cell
14x36	20um	3w	14	36	4053	1545	Mesenchymal cell
14x37	20um	3w	14	37	5449	3184	Mesenchymal cell
14x38	20um	3w	14	38	5438	3194	Granulosa cell
14x39	20um	3w	14	39	5328	3015	Granulosa cell
14x40	20um	3w	14	40	3425	1307	Others
14x41	20um	3w	14	41	3380	1350	Others
14x42	20um	3w	14	42	3449	1291	Others
14x43	20um	3w	14	43	4084	2307	Granulosa cell
14x44	20um	3w	14	44	5384	3132	Granulosa cell
14x45	20um	3w	14	45	5477	3331	Small antral follicle granulosa cell
14x46	20um	3w	14	46	4060	2198	Small antral follicle granulosa cell
14x5	20um	3w	14	5	5339	3227	Large luteal cell
14x6	20um	3w	14	6	4069	1576	Large luteal cell
14x7	20um	3w	14	7	3448	1294	Large luteal cell
14x8	20um	3w	14	8	3914	1760	Large luteal cell
14x9	20um	3w	14	9	4928	2885	Large luteal cell
15x10	20um	3w	15	10	5423	3301	Large luteal cell
15x11	20um	3w	15	11	3962	2067	Large luteal cell
15x12	20um	3w	15	12	5361	2939	Large luteal cell
15x13	20um	3w	15	13	5128	2817	Large luteal cell
15x14	20um	3w	15	14	4106	2237	Large luteal cell
15x15	20um	3w	15	15	3452	1278	Others
15x16	20um	3w	15	16	3352	1405	Others
15x17	20um	3w	15	17	3438	1292	Others
15x18	20um	3w	15	18	4131	2215	Others
15x19	20um	3w	15	19	3501	1267	Others
15x20	20um	3w	15	20	3407	1346	Others
15x21	20um	3w	15	21	3746	1333	Others
15x22	20um	3w	15	22	3966	1604	Others
15x23	20um	3w	15	23	3963	1623	Others
15x24	20um	3w	15	24	4056	2113	Mesenchymal cell
15x25	20um	3w	15	25	5165	2786	Mesenchymal cell
15x26	20um	3w	15	26	3436	1334	Others
15x27	20um	3w	15	27	4211	2410	Others
15x28	20um	3w	15	28	3918	1438	Others
15x29	20um	3w	15	29	3604	1321	Others
15x30	20um	3w	15	30	3431	1295	Others
15x31	20um	3w	15	31	3995	1471	Granulosa cell
15x32	20um	3w	15	32	3925	1713	Granulosa cell
15x33	20um	3w	15	33	4001	1642	Granulosa cell
15x34	20um	3w	15	34	3464	1268	Granulosa cell
15x35	20um	3w	15	35	3428	1286	Others
15x36	20um	3w	15	36	3378	1388	Others
15x37	20um	3w	15	37	4044	2177	Mesenchymal cell
15x38	20um	3w	15	38	5401	3140	Granulosa cell
15x39	20um	3w	15	39	5536	3503	Granulosa cell
15x40	20um	3w	15	40	4019	1605	Granulosa cell
15x41	20um	3w	15	41	3672	1337	Granulosa cell
15x42	20um	3w	15	42	5561	3480	Granulosa cell
15x43	20um	3w	15	43	5364	3351	Granulosa cell
15x44	20um	3w	15	44	5465	3336	Mesenchymal cell
15x45	20um	3w	15	45	3394	1368	Others
15x46	20um	3w	15	46	3342	1430	Others
15x5	20um	3w	15	5	5566	3427	Small antral follicle granulosa cell
15x8	20um	3w	15	8	4049	1510	Large luteal cell
15x9	20um	3w	15	9	5364	3159	Large luteal cell
16x10	20um	3w	16	10	5545	3446	Mesenchymal cell
16x11	20um	3w	16	11	4251	2435	Mesenchymal cell
16x12	20um	3w	16	12	5572	3508	Large luteal cell
16x13	20um	3w	16	13	5585	3428	Large luteal cell
16x14	20um	3w	16	14	5489	3339	Large luteal cell
16x15	20um	3w	16	15	3942	1928	Others
16x16	20um	3w	16	16	3466	1302	Others
16x17	20um	3w	16	17	5431	3221	Mesenchymal cell
16x18	20um	3w	16	18	3416	1326	Others
16x19	20um	3w	16	19	3386	1436	Others
16x20	20um	3w	16	20	3415	1276	Others
16x21	20um	3w	16	21	3400	1323	Others
16x22	20um	3w	16	22	3344	1434	Others
16x23	20um	3w	16	23	3947	1888	Others
16x24	20um	3w	16	24	3910	1651	Mesenchymal cell
16x25	20um	3w	16	25	4005	2007	Mesenchymal cell
16x26	20um	3w	16	26	3884	1753	Granulosa cell
16x27	20um	3w	16	27	4083	2298	Others
16x28	20um	3w	16	28	4045	1584	Others
16x29	20um	3w	16	29	3900	2010	Others
16x30	20um	3w	16	30	3366	1395	Others
16x31	20um	3w	16	31	3405	1354	Others
16x32	20um	3w	16	32	3386	1366	Others
16x33	20um	3w	16	33	3443	1288	Others
16x34	20um	3w	16	34	3542	1311	Unknow
16x35	20um	3w	16	35	4159	2327	Unknow
16x36	20um	3w	16	36	3458	1299	Others
16x37	20um	3w	16	37	3481	1254	Others
16x38	20um	3w	16	38	4695	2470	Mesenchymal cell
16x39	20um	3w	16	39	5481	3466	Mesenchymal cell
16x40	20um	3w	16	40	5492	3406	Granulosa cell
16x41	20um	3w	16	41	5511	3394	Mesenchymal cell
16x42	20um	3w	16	42	5568	3541	Mesenchymal cell
16x43	20um	3w	16	43	5514	3402	Mesenchymal cell
16x44	20um	3w	16	44	4785	2585	Small antral follicle granulosa cell
16x45	20um	3w	16	45	3954	1900	Small antral follicle granulosa cell
16x46	20um	3w	16	46	3474	1302	Small antral follicle granulosa cell
16x9	20um	3w	16	9	5504	3427	Small antral follicle granulosa cell
17x10	20um	3w	17	10	4422	2455	Small antral follicle granulosa cell
17x11	20um	3w	17	11	5057	2827	Small antral follicle granulosa cell
17x12	20um	3w	17	12	5546	3411	Small antral follicle granulosa cell
17x13	20um	3w	17	13	5589	3497	Mesenchymal cell
17x14	20um	3w	17	14	5547	3647	Mesenchymal cell
17x15	20um	3w	17	15	5562	3614	Mesenchymal cell
17x16	20um	3w	17	16	5505	3481	Mesenchymal cell
17x17	20um	3w	17	17	3682	1328	Others
17x18	20um	3w	17	18	3429	1321	Others
17x19	20um	3w	17	19	3405	1376	Others
17x20	20um	3w	17	20	3435	1352	Others
17x21	20um	3w	17	21	3425	1333	Others
17x23	20um	3w	17	23	3874	1363	Mesenchymal cell
17x24	20um	3w	17	24	3910	1813	Mesenchymal cell
17x25	20um	3w	17	25	4425	2473	Mesenchymal cell
17x26	20um	3w	17	26	4033	1545	Mesenchymal cell
17x27	20um	3w	17	27	3959	2091	Others
17x28	20um	3w	17	28	3666	1343	Others
17x29	20um	3w	17	29	4070	1495	Others
17x30	20um	3w	17	30	3427	1329	Others
17x31	20um	3w	17	31	3467	1303	Others
17x32	20um	3w	17	32	3942	1681	Unknow
17x33	20um	3w	17	33	3991	2000	Unknow
17x34	20um	3w	17	34	4413	2455	Unknow
17x35	20um	3w	17	35	5319	2973	Unknow
17x36	20um	3w	17	36	4096	1519	Unknow
17x37	20um	3w	17	37	3988	1657	Granulosa cell
17x38	20um	3w	17	38	3430	1308	Others
17x39	20um	3w	17	39	5479	3369	Mesenchymal cell
17x40	20um	3w	17	40	5558	3462	Mesenchymal cell
17x41	20um	3w	17	41	5564	3524	Mesenchymal cell
17x42	20um	3w	17	42	5330	3348	Mesenchymal cell
17x43	20um	3w	17	43	5216	3157	Small antral follicle granulosa cell
17x44	20um	3w	17	44	3969	2122	Small antral follicle granulosa cell
18x12	20um	3w	18	12	3398	1296	Small antral follicle granulosa cell
18x13	20um	3w	18	13	4193	2317	Small antral follicle granulosa cell
18x14	20um	3w	18	14	5488	3431	Small antral follicle granulosa cell
18x15	20um	3w	18	15	5516	3503	Mesenchymal cell
18x16	20um	3w	18	16	4009	1607	Mesenchymal cell
18x17	20um	3w	18	17	4020	1450	Granulosa cell
18x18	20um	3w	18	18	4038	1510	Granulosa cell
18x19	20um	3w	18	19	3499	1254	Granulosa cell
18x20	20um	3w	18	20	3463	1259	Others
18x21	20um	3w	18	21	3355	1421	Others
18x23	20um	3w	18	23	3356	1412	Others
18x24	20um	3w	18	24	3436	1295	Others
18x25	20um	3w	18	25	3870	1762	Mesenchymal cell
18x26	20um	3w	18	26	3733	1402	Mesenchymal cell
18x27	20um	3w	18	27	3946	1976	Others
18x28	20um	3w	18	28	3826	1359	Others
18x29	20um	3w	18	29	3584	1314	Others
18x30	20um	3w	18	30	3454	1275	Others
18x31	20um	3w	18	31	3472	1274	Others
18x32	20um	3w	18	32	4056	1525	Unknow
18x33	20um	3w	18	33	3924	1864	Unknow
18x34	20um	3w	18	34	3943	1651	Unknow
18x35	20um	3w	18	35	4827	2639	Unknow
18x36	20um	3w	18	36	3899	1403	Unknow
18x37	20um	3w	18	37	4223	2362	Granulosa cell
18x38	20um	3w	18	38	3384	1348	Others
18x39	20um	3w	18	39	3989	1443	Mesenchymal cell
18x40	20um	3w	18	40	5518	3477	Mesenchymal cell
18x41	20um	3w	18	41	5612	3525	Unknow
18x42	20um	3w	18	42	5620	3452	Unknow
18x43	20um	3w	18	43	5365	3313	Mesenchymal cell
18x44	20um	3w	18	44	3984	1473	Small antral follicle granulosa cell
19x12	20um	3w	19	12	5538	3341	Large luteal cell
19x13	20um	3w	19	13	4574	2524	Large luteal cell
19x14	20um	3w	19	14	5428	3165	Mesenchymal cell
19x15	20um	3w	19	15	5417	3130	Mesenchymal cell
19x16	20um	3w	19	16	3962	1918	Granulosa cell
19x17	20um	3w	19	17	3470	1342	Granulosa cell
19x18	20um	3w	19	18	3355	1414	Others
19x19	20um	3w	19	19	3367	1339	Others
19x20	20um	3w	19	20	3907	1401	Granulosa cell
19x21	20um	3w	19	21	3861	1382	Granulosa cell
19x22	20um	3w	19	22	3395	1382	Others
19x24	20um	3w	19	24	4025	1529	Mesenchymal cell
19x25	20um	3w	19	25	3471	1312	Mesenchymal cell
19x26	20um	3w	19	26	4021	1507	Mesenchymal cell
19x27	20um	3w	19	27	3901	1699	Mesenchymal cell
19x28	20um	3w	19	28	3449	1286	Mesenchymal cell
19x29	20um	3w	19	29	3626	1296	Mesenchymal cell
19x30	20um	3w	19	30	3514	1284	Others
19x31	20um	3w	19	31	4084	1510	Unknow
19x32	20um	3w	19	32	4071	2208	Unknow
19x33	20um	3w	19	33	3525	1277	Granulosa cell
19x34	20um	3w	19	34	3452	1294	Unknow
19x35	20um	3w	19	35	5218	2886	Unknow
19x36	20um	3w	19	36	4087	1487	Unknow
19x37	20um	3w	19	37	4016	2089	Granulosa cell
19x38	20um	3w	19	38	3446	1290	Mesenchymal cell
19x39	20um	3w	19	39	5306	2999	Mesenchymal cell
19x40	20um	3w	19	40	5536	3529	Mesenchymal cell
19x41	20um	3w	19	41	5497	3383	Unknow
19x42	20um	3w	19	42	5704	3669	Unknow
19x43	20um	3w	19	43	5565	3426	Mesenchymal cell
19x44	20um	3w	19	44	3404	1307	Others
1x10	20um	3w	1	10	5547	3615	Mesenchymal cell
1x11	20um	3w	1	11	3983	2093	Mesenchymal cell
1x12	20um	3w	1	12	5578	3546	Granulosa cell
1x13	20um	3w	1	13	5527	3447	Granulosa cell
1x14	20um	3w	1	14	5332	2987	Granulosa cell
1x15	20um	3w	1	15	4725	2591	Others
1x16	20um	3w	1	16	3888	1848	Mesenchymal cell
1x17	20um	3w	1	17	3986	1628	Others
1x18	20um	3w	1	18	3930	1902	Others
1x19	20um	3w	1	19	3694	1332	Others
1x20	20um	3w	1	20	3571	1292	Others
1x21	20um	3w	1	21	3645	1273	Others
1x22	20um	3w	1	22	3494	1257	Others
1x23	20um	3w	1	23	3830	1329	Others
1x24	20um	3w	1	24	5408	3224	Mural granulosa cell
1x25	20um	3w	1	25	5407	3251	Mural granulosa cell
1x26	20um	3w	1	26	3957	2034	Mesenchymal cell
1x27	20um	3w	1	27	5171	2900	Others
1x28	20um	3w	1	28	5357	3107	Others
1x29	20um	3w	1	29	5145	2794	Mesenchymal cell
1x30	20um	3w	1	30	4424	2483	Large luteal cell
1x31	20um	3w	1	31	5357	3064	Large luteal cell
1x32	20um	3w	1	32	5239	2895	Large luteal cell
1x33	20um	3w	1	33	5136	2796	Large luteal cell
1x34	20um	3w	1	34	4891	2662	Large luteal cell
1x35	20um	3w	1	35	5424	3137	Large luteal cell
1x36	20um	3w	1	36	3934	1727	Large luteal cell
1x37	20um	3w	1	37	5529	3432	Large luteal cell
1x38	20um	3w	1	38	5393	3109	Large luteal cell
1x39	20um	3w	1	39	5485	3420	Large luteal cell
1x40	20um	3w	1	40	5467	3429	Large luteal cell
1x41	20um	3w	1	41	5557	3469	Large luteal cell
1x42	20um	3w	1	42	5188	3055	Large luteal cell
1x43	20um	3w	1	43	5524	3390	Large luteal cell
1x44	20um	3w	1	44	4989	2741	Large luteal cell
1x45	20um	3w	1	45	5270	2899	Large luteal cell
1x46	20um	3w	1	46	5247	2846	Large luteal cell
1x5	20um	3w	1	5	5254	3295	Small antral follicle granulosa cell
1x6	20um	3w	1	6	3958	2066	Small antral follicle granulosa cell
1x7	20um	3w	1	7	3488	1338	Small antral follicle granulosa cell
1x8	20um	3w	1	8	4075	1510	Mesenchymal cell
1x9	20um	3w	1	9	5336	3423	Mesenchymal cell
20x10	20um	3w	20	10	5554	3339	Mesenchymal cell
20x11	20um	3w	20	11	4105	2221	Large luteal cell
20x12	20um	3w	20	12	5564	3271	Large luteal cell
20x13	20um	3w	20	13	5577	3479	Large luteal cell
20x14	20um	3w	20	14	5505	3528	Mesenchymal cell
20x15	20um	3w	20	15	5480	3401	Granulosa cell
20x16	20um	3w	20	16	4062	1497	Granulosa cell
20x17	20um	3w	20	17	3361	1382	Others
20x18	20um	3w	20	18	3403	1324	Others
20x19	20um	3w	20	19	3350	1389	Others
20x20	20um	3w	20	20	3711	1325	Granulosa cell
20x21	20um	3w	20	21	4082	2226	Granulosa cell
20x22	20um	3w	20	22	4051	1595	Mesenchymal cell
20x23	20um	3w	20	23	3933	1908	Mesenchymal cell
20x24	20um	3w	20	24	3986	1962	Mesenchymal cell
20x25	20um	3w	20	25	3974	1413	Mesenchymal cell
20x27	20um	3w	20	27	3615	1304	Mesenchymal cell
20x28	20um	3w	20	28	3400	1329	Mesenchymal cell
20x29	20um	3w	20	29	3411	1331	Others
20x30	20um	3w	20	30	3925	1851	Unknow
20x31	20um	3w	20	31	3989	2065	Unknow
20x32	20um	3w	20	32	4111	2257	Unknow
20x33	20um	3w	20	33	3930	1724	Unknow
20x34	20um	3w	20	34	4812	2576	Unknow
20x35	20um	3w	20	35	5446	3307	Unknow
20x36	20um	3w	20	36	4055	1464	Unknow
20x37	20um	3w	20	37	3556	1302	Others
20x38	20um	3w	20	38	5355	3058	Mesenchymal cell
20x39	20um	3w	20	39	5473	3513	Mesenchymal cell
20x40	20um	3w	20	40	5580	3536	Mesenchymal cell
20x41	20um	3w	20	41	5627	3520	Unknow
20x42	20um	3w	20	42	5106	3040	Unknow
20x43	20um	3w	20	43	5462	3217	Small antral follicle granulosa cell
20x44	20um	3w	20	44	3445	1310	Small antral follicle granulosa cell
21x10	20um	3w	21	10	4892	2718	Large luteal cell
21x11	20um	3w	21	11	4479	2411	Large luteal cell
21x12	20um	3w	21	12	5027	2768	Large luteal cell
21x13	20um	3w	21	13	5017	2930	Large luteal cell
21x14	20um	3w	21	14	5180	3124	Mesenchymal cell
21x15	20um	3w	21	15	5447	3383	Granulosa cell
21x16	20um	3w	21	16	5146	2756	Granulosa cell
21x17	20um	3w	21	17	3433	1312	Others
21x18	20um	3w	21	18	4031	1472	Granulosa cell
21x19	20um	3w	21	19	3698	1389	Granulosa cell
21x20	20um	3w	21	20	5046	2647	Granulosa cell
21x21	20um	3w	21	21	4286	2369	Granulosa cell
21x22	20um	3w	21	22	4039	2248	Mesenchymal cell
21x23	20um	3w	21	23	5302	3004	Mesenchymal cell
21x24	20um	3w	21	24	5182	2864	Mesenchymal cell
21x25	20um	3w	21	25	4589	2534	Mesenchymal cell
21x26	20um	3w	21	26	3922	1769	Mesenchymal cell
21x27	20um	3w	21	27	4825	2700	Mesenchymal cell
21x28	20um	3w	21	28	3587	1301	Others
21x29	20um	3w	21	29	4002	1552	Mesenchymal cell
21x30	20um	3w	21	30	3514	1302	Others
21x31	20um	3w	21	31	5536	3520	Unknow
21x32	20um	3w	21	32	5483	3389	Unknow
21x33	20um	3w	21	33	5503	3501	Unknow
21x34	20um	3w	21	34	5450	3260	Unknow
21x35	20um	3w	21	35	5577	3473	Unknow
21x36	20um	3w	21	36	3685	1348	Others
21x37	20um	3w	21	37	5509	3491	Mesenchymal cell
21x38	20um	3w	21	38	5470	3430	Mesenchymal cell
21x39	20um	3w	21	39	5216	3191	Mesenchymal cell
21x40	20um	3w	21	40	5166	3224	Mesenchymal cell
21x41	20um	3w	21	41	5581	3495	Mesenchymal cell
21x42	20um	3w	21	42	5101	2999	Mesenchymal cell
21x43	20um	3w	21	43	5597	3310	Small antral follicle granulosa cell
21x44	20um	3w	21	44	3362	1323	Small antral follicle granulosa cell
21x9	20um	3w	21	9	5483	3188	Large luteal cell
22x10	20um	3w	22	10	5401	3198	Large luteal cell
22x11	20um	3w	22	11	4104	2239	Large luteal cell
22x12	20um	3w	22	12	4955	2798	Large luteal cell
22x13	20um	3w	22	13	4874	2952	Small antral follicle granulosa cell
22x14	20um	3w	22	14	5236	3151	Mesenchymal cell
22x15	20um	3w	22	15	5601	3588	Granulosa cell
22x16	20um	3w	22	16	5436	3179	Granulosa cell
22x17	20um	3w	22	17	3960	2083	Granulosa cell
22x18	20um	3w	22	18	3772	1511	Unknow
22x19	20um	3w	22	19	3630	1463	Unknow
22x20	20um	3w	22	20	4410	2494	Granulosa cell
22x21	20um	3w	22	21	4646	2638	Granulosa cell
22x22	20um	3w	22	22	4207	2274	Mesenchymal cell
22x23	20um	3w	22	23	5339	3107	Granulosa cell
22x24	20um	3w	22	24	5372	3215	Granulosa cell
22x25	20um	3w	22	25	4200	2316	Mesenchymal cell
22x26	20um	3w	22	26	3965	1979	Mesenchymal cell
22x27	20um	3w	22	27	5471	3399	Mesenchymal cell
22x28	20um	3w	22	28	3958	1976	Mesenchymal cell
22x29	20um	3w	22	29	5137	2924	Mesenchymal cell
22x30	20um	3w	22	30	3886	1848	Mesenchymal cell
22x31	20um	3w	22	31	3950	1716	Unknow
22x32	20um	3w	22	32	5047	2785	Unknow
22x33	20um	3w	22	33	4241	2420	Unknow
22x34	20um	3w	22	34	3942	1969	Unknow
22x35	20um	3w	22	35	3967	1688	Mesenchymal cell
22x36	20um	3w	22	36	3935	1737	Mesenchymal cell
22x37	20um	3w	22	37	5499	3521	Mesenchymal cell
22x38	20um	3w	22	38	5454	3320	Mesenchymal cell
22x39	20um	3w	22	39	5498	3430	Mesenchymal cell
22x40	20um	3w	22	40	5503	3472	Mesenchymal cell
22x41	20um	3w	22	41	5539	3282	Mesenchymal cell
22x42	20um	3w	22	42	5057	2969	Mesenchymal cell
22x43	20um	3w	22	43	5609	3376	Small antral follicle granulosa cell
22x44	20um	3w	22	44	3443	1311	Small antral follicle granulosa cell
22x9	20um	3w	22	9	5256	3072	Large luteal cell
23x10	20um	3w	23	10	5193	3054	Large luteal cell
23x11	20um	3w	23	11	4451	2454	Large luteal cell
23x12	20um	3w	23	12	4902	2730	Large luteal cell
23x13	20um	3w	23	13	5070	2942	Small antral follicle granulosa cell
23x14	20um	3w	23	14	5157	3164	Mesenchymal cell
23x15	20um	3w	23	15	5560	3572	Mesenchymal cell
23x16	20um	3w	23	16	5487	3500	Granulosa cell
23x17	20um	3w	23	17	5474	3515	Granulosa cell
23x18	20um	3w	23	18	4131	2398	Unknow
23x19	20um	3w	23	19	4301	2435	Granulosa cell
23x20	20um	3w	23	20	5081	2776	Granulosa cell
23x21	20um	3w	23	21	4930	2691	Mesenchymal cell
23x22	20um	3w	23	22	4350	2468	Mesenchymal cell
23x23	20um	3w	23	23	5025	2854	Granulosa cell
23x24	20um	3w	23	24	4491	2568	Granulosa cell
23x25	20um	3w	23	25	5247	2909	Mesenchymal cell
23x26	20um	3w	23	26	4197	2365	Mesenchymal cell
23x27	20um	3w	23	27	5569	3594	Mesenchymal cell
23x28	20um	3w	23	28	4785	2649	Mesenchymal cell
23x29	20um	3w	23	29	5406	3114	Mesenchymal cell
23x30	20um	3w	23	30	4169	2301	Mesenchymal cell
23x31	20um	3w	23	31	3845	1413	Others
23x32	20um	3w	23	32	3815	1406	Others
23x33	20um	3w	23	33	3537	1321	Others
23x34	20um	3w	23	34	3624	1296	Mesenchymal cell
23x35	20um	3w	23	35	4875	2657	Mesenchymal cell
23x36	20um	3w	23	36	4064	2161	Mesenchymal cell
23x37	20um	3w	23	37	5505	3370	Mesenchymal cell
23x38	20um	3w	23	38	5551	3626	Granulosa cell
23x39	20um	3w	23	39	5360	3398	Granulosa cell
23x40	20um	3w	23	40	5143	3158	Mesenchymal cell
23x41	20um	3w	23	41	5461	3359	Mesenchymal cell
23x42	20um	3w	23	42	5180	2966	Mesenchymal cell
23x43	20um	3w	23	43	5338	3103	Small antral follicle granulosa cell
23x44	20um	3w	23	44	3778	1388	Small antral follicle granulosa cell
23x9	20um	3w	23	9	4878	2740	Large luteal cell
24x10	20um	3w	24	10	5135	2975	Large luteal cell
24x11	20um	3w	24	11	4533	2546	Large luteal cell
24x12	20um	3w	24	12	5004	2849	Large luteal cell
24x13	20um	3w	24	13	5186	2939	Small antral follicle granulosa cell
24x14	20um	3w	24	14	5344	3339	Mesenchymal cell
24x15	20um	3w	24	15	5364	3294	Mesenchymal cell
24x16	20um	3w	24	16	5448	3416	Granulosa cell
24x17	20um	3w	24	17	5349	3026	Granulosa cell
24x18	20um	3w	24	18	5200	2919	Granulosa cell
24x19	20um	3w	24	19	4337	2422	Granulosa cell
24x20	20um	3w	24	20	5282	2936	Mesenchymal cell
24x21	20um	3w	24	21	4274	2320	Mesenchymal cell
24x22	20um	3w	24	22	4061	2156	Mesenchymal cell
24x23	20um	3w	24	23	5253	2936	Mesenchymal cell
24x24	20um	3w	24	24	5358	3112	Mesenchymal cell
24x25	20um	3w	24	25	5108	2695	Mesenchymal cell
24x26	20um	3w	24	26	4512	2539	Mesenchymal cell
24x27	20um	3w	24	27	5565	3609	Mesenchymal cell
24x28	20um	3w	24	28	5324	3007	Mesenchymal cell
24x29	20um	3w	24	29	5400	3144	Mesenchymal cell
24x30	20um	3w	24	30	4207	2321	Mesenchymal cell
24x31	20um	3w	24	31	5257	2945	Mesenchymal cell
24x32	20um	3w	24	32	4320	2447	Granulosa cell
24x33	20um	3w	24	33	3913	1776	Others
24x34	20um	3w	24	34	3962	1875	Mesenchymal cell
24x35	20um	3w	24	35	5495	3439	Mesenchymal cell
24x36	20um	3w	24	36	3958	2068	Mesenchymal cell
24x37	20um	3w	24	37	5496	3378	Mesenchymal cell
24x38	20um	3w	24	38	5484	3427	Granulosa cell
24x39	20um	3w	24	39	4780	2813	Granulosa cell
24x40	20um	3w	24	40	4676	2627	Mesenchymal cell
24x41	20um	3w	24	41	4837	2682	Mesenchymal cell
24x42	20um	3w	24	42	5512	3364	Mesenchymal cell
24x43	20um	3w	24	43	5220	3023	Small antral follicle granulosa cell
24x44	20um	3w	24	44	3784	1409	Small antral follicle granulosa cell
24x5	20um	3w	24	5	5343	2991	Large luteal cell
24x8	20um	3w	24	8	4069	1482	Large luteal cell
24x9	20um	3w	24	9	5172	3033	Large luteal cell
25x10	20um	3w	25	10	5307	3244	Large luteal cell
25x11	20um	3w	25	11	4150	2340	Large luteal cell
25x12	20um	3w	25	12	5440	3293	Large luteal cell
25x13	20um	3w	25	13	5546	3254	Small antral follicle granulosa cell
25x14	20um	3w	25	14	5369	3222	Mesenchymal cell
25x15	20um	3w	25	15	5384	3267	Mesenchymal cell
25x16	20um	3w	25	16	5431	3403	Mesenchymal cell
25x17	20um	3w	25	17	5464	3261	Mesenchymal cell
25x18	20um	3w	25	18	5465	3306	Mesenchymal cell
25x19	20um	3w	25	19	4903	2651	Mesenchymal cell
25x20	20um	3w	25	20	3966	1896	Mesenchymal cell
25x21	20um	3w	25	21	3964	1928	Others
25x22	20um	3w	25	22	3989	2148	Others
25x23	20um	3w	25	23	5226	2933	Mesenchymal cell
25x24	20um	3w	25	24	4475	2401	Mesenchymal cell
25x25	20um	3w	25	25	5504	3512	Granulosa cell
25x26	20um	3w	25	26	4285	2457	Granulosa cell
25x27	20um	3w	25	27	5575	3609	Granulosa cell
25x28	20um	3w	25	28	5011	2788	Mesenchymal cell
25x29	20um	3w	25	29	5327	3026	Mesenchymal cell
25x30	20um	3w	25	30	5110	2737	Mesenchymal cell
25x31	20um	3w	25	31	5438	3229	Mesenchymal cell
25x32	20um	3w	25	32	5057	2807	Granulosa cell
25x33	20um	3w	25	33	5382	3137	Granulosa cell
25x34	20um	3w	25	34	5369	3011	Mesenchymal cell
25x35	20um	3w	25	35	5171	2748	Mesenchymal cell
25x36	20um	3w	25	36	4016	2122	Mesenchymal cell
25x37	20um	3w	25	37	5551	3482	Mesenchymal cell
25x38	20um	3w	25	38	5502	3430	Mesenchymal cell
25x39	20um	3w	25	39	5316	3240	Mesenchymal cell
25x40	20um	3w	25	40	5462	3314	Mesenchymal cell
25x41	20um	3w	25	41	5141	2972	Mesenchymal cell
25x42	20um	3w	25	42	5344	3092	Mesenchymal cell
25x43	20um	3w	25	43	5243	2960	Small antral follicle granulosa cell
25x44	20um	3w	25	44	3469	1302	Small antral follicle granulosa cell
25x5	20um	3w	25	5	5343	2968	Large luteal cell
25x8	20um	3w	25	8	4010	1574	Large luteal cell
25x9	20um	3w	25	9	5569	3429	Large luteal cell
26x10	20um	3w	26	10	4985	2768	Large luteal cell
26x11	20um	3w	26	11	5331	2968	Large luteal cell
26x12	20um	3w	26	12	5066	2899	Large luteal cell
26x13	20um	3w	26	13	5211	3063	Small antral follicle granulosa cell
26x14	20um	3w	26	14	5058	2945	Mesenchymal cell
26x15	20um	3w	26	15	5237	3291	Mesenchymal cell
26x16	20um	3w	26	16	5544	3404	Mesenchymal cell
26x17	20um	3w	26	17	5505	3284	Mesenchymal cell
26x18	20um	3w	26	18	5521	3484	Mesenchymal cell
26x19	20um	3w	26	19	5482	3305	Mesenchymal cell
26x20	20um	3w	26	20	3903	1858	Others
26x21	20um	3w	26	21	4002	2194	Others
26x22	20um	3w	26	22	4152	2383	Others
26x23	20um	3w	26	23	4486	2508	Others
26x24	20um	3w	26	24	4298	2446	Granulosa cell
26x25	20um	3w	26	25	5052	2831	Granulosa cell
26x26	20um	3w	26	26	4250	2370	Granulosa cell
26x27	20um	3w	26	27	5508	3559	Granulosa cell
26x28	20um	3w	26	28	5454	3213	Granulosa cell
26x29	20um	3w	26	29	5463	3432	Mesenchymal cell
26x30	20um	3w	26	30	5301	3029	Mesenchymal cell
26x31	20um	3w	26	31	5086	2856	Granulosa cell
26x32	20um	3w	26	32	5514	3420	Mesenchymal cell
26x33	20um	3w	26	33	5593	3465	Mesenchymal cell
26x34	20um	3w	26	34	5580	3451	Mesenchymal cell
26x35	20um	3w	26	35	5462	3307	Mesenchymal cell
26x36	20um	3w	26	36	4657	2522	Mesenchymal cell
26x37	20um	3w	26	37	5324	3240	Mesenchymal cell
26x38	20um	3w	26	38	5464	3271	Mesenchymal cell
26x39	20um	3w	26	39	4780	2676	Mesenchymal cell
26x40	20um	3w	26	40	4819	2711	Mesenchymal cell
26x41	20um	3w	26	41	5053	2914	Mesenchymal cell
26x42	20um	3w	26	42	5015	2711	Mesenchymal cell
26x43	20um	3w	26	43	5586	3223	Small antral follicle granulosa cell
26x5	20um	3w	26	5	5369	3065	Large luteal cell
26x8	20um	3w	26	8	4022	1379	Large luteal cell
26x9	20um	3w	26	9	4849	2665	Large luteal cell
27x10	20um	3w	27	10	5133	2975	Large luteal cell
27x11	20um	3w	27	11	5153	2883	Large luteal cell
27x12	20um	3w	27	12	5191	3142	Small antral follicle granulosa cell
27x13	20um	3w	27	13	4957	2745	Mesenchymal cell
27x14	20um	3w	27	14	5270	3155	Mesenchymal cell
27x15	20um	3w	27	15	5407	3435	Mesenchymal cell
27x16	20um	3w	27	16	5562	3596	Granulosa cell
27x17	20um	3w	27	17	5497	3545	Granulosa cell
27x18	20um	3w	27	18	5450	3252	Mesenchymal cell
27x19	20um	3w	27	19	5488	3476	Mesenchymal cell
27x20	20um	3w	27	20	4069	1463	Others
27x21	20um	3w	27	21	4448	2587	Others
27x22	20um	3w	27	22	3900	1839	Others
27x23	20um	3w	27	23	3995	1574	Others
27x24	20um	3w	27	24	4336	2449	Granulosa cell
27x25	20um	3w	27	25	5199	2845	Granulosa cell
27x26	20um	3w	27	26	4629	2533	Granulosa cell
27x27	20um	3w	27	27	5321	3132	Granulosa cell
27x28	20um	3w	27	28	5429	3219	Granulosa cell
27x29	20um	3w	27	29	5486	3393	Mesenchymal cell
27x30	20um	3w	27	30	4484	2518	Mesenchymal cell
27x31	20um	3w	27	31	5495	3584	Granulosa cell
27x32	20um	3w	27	32	5447	3217	Mesenchymal cell
27x33	20um	3w	27	33	5541	3484	Mesenchymal cell
27x34	20um	3w	27	34	5527	3352	Mesenchymal cell
27x35	20um	3w	27	35	5201	3129	Mesenchymal cell
27x36	20um	3w	27	36	4258	2409	Mesenchymal cell
27x37	20um	3w	27	37	5078	3025	Mesenchymal cell
27x38	20um	3w	27	38	5054	2909	Mesenchymal cell
27x39	20um	3w	27	39	4777	2774	Mesenchymal cell
27x40	20um	3w	27	40	4846	2779	Mesenchymal cell
27x41	20um	3w	27	41	4834	2650	Mesenchymal cell
27x42	20um	3w	27	42	4734	2524	Mesenchymal cell
27x43	20um	3w	27	43	5438	3130	Small antral follicle granulosa cell
27x9	20um	3w	27	9	5159	2995	Large luteal cell
28x10	20um	3w	28	10	5117	3002	Small antral follicle granulosa cell
28x11	20um	3w	28	11	5378	3024	Mesenchymal cell
28x12	20um	3w	28	12	5049	2714	Mesenchymal cell
28x13	20um	3w	28	13	5373	3190	Mesenchymal cell
28x14	20um	3w	28	14	5176	3145	Mesenchymal cell
28x15	20um	3w	28	15	5407	3220	Granulosa cell
28x16	20um	3w	28	16	5476	3280	Granulosa cell
28x17	20um	3w	28	17	5102	2853	Granulosa cell
28x18	20um	3w	28	18	5491	3495	Granulosa cell
28x19	20um	3w	28	19	4048	2274	Granulosa cell
28x20	20um	3w	28	20	5396	3076	Mesenchymal cell
28x21	20um	3w	28	21	3534	1266	Others
28x22	20um	3w	28	22	3413	1357	Others
28x23	20um	3w	28	23	3924	1855	Granulosa cell
28x24	20um	3w	28	24	3886	1859	Granulosa cell
28x25	20um	3w	28	25	4134	2366	Granulosa cell
28x26	20um	3w	28	26	4019	1500	Granulosa cell
28x27	20um	3w	28	27	5602	3593	Granulosa cell
28x28	20um	3w	28	28	5028	2790	Granulosa cell
28x29	20um	3w	28	29	5453	3495	Mesenchymal cell
28x30	20um	3w	28	30	5371	3074	Mesenchymal cell
28x31	20um	3w	28	31	5391	3143	Mesenchymal cell
28x32	20um	3w	28	32	5480	3375	Mesenchymal cell
28x33	20um	3w	28	33	5508	3436	Mesenchymal cell
28x34	20um	3w	28	34	5320	3186	Mesenchymal cell
28x35	20um	3w	28	35	4839	2515	Mural granulosa cell
28x36	20um	3w	28	36	4993	2528	Mural granulosa cell
28x37	20um	3w	28	37	4823	2465	Mural granulosa cell
28x38	20um	3w	28	38	4745	2667	Mesenchymal cell
28x39	20um	3w	28	39	4677	2563	Mesenchymal cell
28x40	20um	3w	28	40	4811	2656	Mesenchymal cell
28x41	20um	3w	28	41	5138	3072	Mesenchymal cell
28x42	20um	3w	28	42	4819	2680	Mesenchymal cell
28x43	20um	3w	28	43	4887	2543	Small antral follicle granulosa cell
28x5	20um	3w	28	5	4245	2316	Small antral follicle granulosa cell
28x8	20um	3w	28	8	3410	1275	Small antral follicle granulosa cell
28x9	20um	3w	28	9	5462	3158	Small antral follicle granulosa cell
29x10	20um	3w	29	10	5438	3133	Mesenchymal cell
29x11	20um	3w	29	11	5404	3146	Others
29x12	20um	3w	29	12	5159	3081	Mesenchymal cell
29x13	20um	3w	29	13	5398	3297	Mesenchymal cell
29x14	20um	3w	29	14	5520	3548	Mesenchymal cell
29x15	20um	3w	29	15	5508	3396	Granulosa cell
29x16	20um	3w	29	16	5436	3145	Granulosa cell
29x17	20um	3w	29	17	3891	1932	Others
29x18	20um	3w	29	18	5533	3537	Granulosa cell
29x19	20um	3w	29	19	4958	2712	Granulosa cell
29x20	20um	3w	29	20	4123	2300	Granulosa cell
29x21	20um	3w	29	21	5404	3095	Mesenchymal cell
29x22	20um	3w	29	22	3421	1296	Others
29x23	20um	3w	29	23	5419	3119	Granulosa cell
29x24	20um	3w	29	24	5471	3168	Granulosa cell
29x25	20um	3w	29	25	3962	1454	Granulosa cell
29x26	20um	3w	29	26	4524	2490	Granulosa cell
29x27	20um	3w	29	27	5455	3406	Granulosa cell
29x28	20um	3w	29	28	5466	3227	Granulosa cell
29x29	20um	3w	29	29	5270	2926	Mesenchymal cell
29x30	20um	3w	29	30	4887	2662	Mesenchymal cell
29x31	20um	3w	29	31	5455	3205	Mesenchymal cell
29x32	20um	3w	29	32	5417	3141	Mesenchymal cell
29x33	20um	3w	29	33	5488	3241	Mesenchymal cell
29x34	20um	3w	29	34	4787	2561	Mural granulosa cell
29x35	20um	3w	29	35	4985	2761	Mural granulosa cell
29x36	20um	3w	29	36	4255	2183	Mural granulosa cell
29x37	20um	3w	29	37	4753	2592	Mural granulosa cell
29x38	20um	3w	29	38	4767	2474	Mural granulosa cell
29x39	20um	3w	29	39	4740	2592	Mural granulosa cell
29x40	20um	3w	29	40	4838	2768	Mesenchymal cell
29x41	20um	3w	29	41	4960	2672	Mesenchymal cell
29x42	20um	3w	29	42	4787	2500	Mesenchymal cell
29x43	20um	3w	29	43	3952	1821	Small antral follicle granulosa cell
2x10	20um	3w	2	10	5459	3450	Mesenchymal cell
2x11	20um	3w	2	11	3930	1970	Mesenchymal cell
2x12	20um	3w	2	12	5518	3382	Granulosa cell
2x13	20um	3w	2	13	5510	3422	Granulosa cell
2x14	20um	3w	2	14	5469	3436	Granulosa cell
2x15	20um	3w	2	15	5359	3101	Granulosa cell
2x16	20um	3w	2	16	4070	2193	Mesenchymal cell
2x17	20um	3w	2	17	3503	1283	Others
2x18	20um	3w	2	18	3867	1883	Others
2x19	20um	3w	2	19	3506	1269	Others
2x20	20um	3w	2	20	3450	1270	Others
2x21	20um	3w	2	21	3449	1297	Others
2x22	20um	3w	2	22	3410	1366	Others
2x23	20um	3w	2	23	3709	1332	Others
2x24	20um	3w	2	24	5532	3399	Mural granulosa cell
2x25	20um	3w	2	25	5492	3326	Mural granulosa cell
2x26	20um	3w	2	26	4063	2111	Mural granulosa cell
2x27	20um	3w	2	27	4120	2321	Others
2x28	20um	3w	2	28	4000	2059	Mesenchymal cell
2x29	20um	3w	2	29	4313	2405	Mesenchymal cell
2x30	20um	3w	2	30	4227	2389	Large luteal cell
2x31	20um	3w	2	31	3963	2088	Large luteal cell
2x32	20um	3w	2	32	4068	2143	Large luteal cell
2x33	20um	3w	2	33	4903	2626	Large luteal cell
2x34	20um	3w	2	34	3944	2084	Large luteal cell
2x35	20um	3w	2	35	5108	2825	Large luteal cell
2x36	20um	3w	2	36	4071	1529	Large luteal cell
2x37	20um	3w	2	37	5340	2949	Large luteal cell
2x38	20um	3w	2	38	5322	3035	Large luteal cell
2x39	20um	3w	2	39	5478	3213	Large luteal cell
2x40	20um	3w	2	40	5465	3206	Large luteal cell
2x41	20um	3w	2	41	4995	2742	Large luteal cell
2x42	20um	3w	2	42	5445	3300	Large luteal cell
2x43	20um	3w	2	43	5634	3549	Large luteal cell
2x44	20um	3w	2	44	4427	2453	Large luteal cell
2x45	20um	3w	2	45	4376	2355	Large luteal cell
2x46	20um	3w	2	46	3982	1954	Large luteal cell
2x5	20um	3w	2	5	5283	3367	Small antral follicle granulosa cell
2x6	20um	3w	2	6	4154	2268	Small antral follicle granulosa cell
2x7	20um	3w	2	7	3783	1387	Mesenchymal cell
2x8	20um	3w	2	8	3961	1746	Mesenchymal cell
2x9	20um	3w	2	9	4868	2820	Unknow
30x10	20um	3w	30	10	5119	2676	Mural granulosa cell
30x11	20um	3w	30	11	5287	2809	Mesenchymal cell
30x12	20um	3w	30	12	5350	3078	Mesenchymal cell
30x13	20um	3w	30	13	5367	3121	Mesenchymal cell
30x14	20um	3w	30	14	5382	3222	Mesenchymal cell
30x15	20um	3w	30	15	5102	3033	Granulosa cell
30x16	20um	3w	30	16	5492	3327	Granulosa cell
30x17	20um	3w	30	17	4003	2136	Granulosa cell
30x18	20um	3w	30	18	3896	1875	Others
30x19	20um	3w	30	19	4504	2492	Granulosa cell
30x20	20um	3w	30	20	4714	2654	Granulosa cell
30x21	20um	3w	30	21	5574	3552	Mesenchymal cell
30x22	20um	3w	30	22	5411	3070	Mesenchymal cell
30x23	20um	3w	30	23	5394	3133	Granulosa cell
30x24	20um	3w	30	24	5487	3322	Granulosa cell
30x25	20um	3w	30	25	5568	3456	Granulosa cell
30x26	20um	3w	30	26	4558	2525	Granulosa cell
30x27	20um	3w	30	27	5464	3370	Granulosa cell
30x28	20um	3w	30	28	5488	3310	Granulosa cell
30x29	20um	3w	30	29	5547	3484	Mesenchymal cell
30x30	20um	3w	30	30	4979	2596	Mesenchymal cell
30x31	20um	3w	30	31	5370	3091	Mesenchymal cell
30x32	20um	3w	30	32	5545	3540	Mesenchymal cell
30x33	20um	3w	30	33	5245	3122	Others
30x34	20um	3w	30	34	5504	3324	Mural granulosa cell
30x37	20um	3w	30	37	4433	2408	Mural granulosa cell
30x38	20um	3w	30	38	5384	3099	Mural granulosa cell
30x39	20um	3w	30	39	5455	3263	Mural granulosa cell
30x41	20um	3w	30	41	4863	2536	Mesenchymal cell
30x42	20um	3w	30	42	5360	3034	Mesenchymal cell
31x10	20um	3w	31	10	4772	2424	Mural granulosa cell
31x11	20um	3w	31	11	5301	2799	Mural granulosa cell
31x12	20um	3w	31	12	4956	2719	Mesenchymal cell
31x13	20um	3w	31	13	5406	3144	Mesenchymal cell
31x14	20um	3w	31	14	5143	2957	Mesenchymal cell
31x15	20um	3w	31	15	5194	3069	Mesenchymal cell
31x16	20um	3w	31	16	5082	2993	Granulosa cell
31x17	20um	3w	31	17	5448	3328	Granulosa cell
31x18	20um	3w	31	18	4765	2667	Granulosa cell
31x19	20um	3w	31	19	5526	3388	Granulosa cell
31x20	20um	3w	31	20	5520	3394	Granulosa cell
31x21	20um	3w	31	21	5584	3570	Granulosa cell
31x22	20um	3w	31	22	5351	3033	Mesenchymal cell
31x23	20um	3w	31	23	4162	2210	Granulosa cell
31x24	20um	3w	31	24	3914	1886	Granulosa cell
31x25	20um	3w	31	25	5501	3463	Granulosa cell
31x26	20um	3w	31	26	5321	2902	Granulosa cell
31x27	20um	3w	31	27	4825	2725	Granulosa cell
31x28	20um	3w	31	28	5540	3547	Mesenchymal cell
31x29	20um	3w	31	29	5551	3523	Mesenchymal cell
31x30	20um	3w	31	30	5357	3049	Mesenchymal cell
31x31	20um	3w	31	31	5537	3432	Mesenchymal cell
31x32	20um	3w	31	32	5458	3401	Mesenchymal cell
31x33	20um	3w	31	33	5107	2905	Mural granulosa cell
31x34	20um	3w	31	34	5462	3254	Mural granulosa cell
31x41	20um	3w	31	41	5112	2740	Mesenchymal cell
31x42	20um	3w	31	42	4946	2465	Mesenchymal cell
32x10	20um	3w	32	10	5528	3420	Mural granulosa cell
32x11	20um	3w	32	11	4893	2429	Mural granulosa cell
32x12	20um	3w	32	12	5064	2742	Mural granulosa cell
32x13	20um	3w	32	13	5492	3329	Mural granulosa cell
32x14	20um	3w	32	14	5401	2935	Mesenchymal cell
32x15	20um	3w	32	15	5515	3334	Mesenchymal cell
32x16	20um	3w	32	16	5527	3407	Mesenchymal cell
32x17	20um	3w	32	17	5481	3357	Mesenchymal cell
32x18	20um	3w	32	18	5314	3236	Granulosa cell
32x19	20um	3w	32	19	5456	3375	Granulosa cell
32x20	20um	3w	32	20	5431	3308	Granulosa cell
32x21	20um	3w	32	21	5433	3315	Granulosa cell
32x22	20um	3w	32	22	3980	1861	Mesenchymal cell
32x23	20um	3w	32	23	4039	1349	Others
32x24	20um	3w	32	24	3802	1270	Others
32x25	20um	3w	32	25	4776	2590	Granulosa cell
32x26	20um	3w	32	26	5465	3201	Granulosa cell
32x27	20um	3w	32	27	5269	3276	Granulosa cell
32x28	20um	3w	32	28	5466	3313	Mesenchymal cell
32x29	20um	3w	32	29	5446	3366	Granulosa cell
32x30	20um	3w	32	30	4213	2370	Granulosa cell
32x31	20um	3w	32	31	5297	2891	Mesenchymal cell
32x32	20um	3w	32	32	5484	3303	Mesenchymal cell
32x33	20um	3w	32	33	4816	2466	Mural granulosa cell
32x41	20um	3w	32	41	5447	3235	Mesenchymal cell
32x42	20um	3w	32	42	4877	2422	Mesenchymal cell
33x11	20um	3w	33	11	5410	3084	Mural granulosa cell
33x12	20um	3w	33	12	4766	2556	Mural granulosa cell
33x13	20um	3w	33	13	4642	2382	Mural granulosa cell
33x14	20um	3w	33	14	4698	2413	Mural granulosa cell
33x15	20um	3w	33	15	4928	2853	Mesenchymal cell
33x16	20um	3w	33	16	5532	3396	Mesenchymal cell
33x17	20um	3w	33	17	5422	3222	Mesenchymal cell
33x18	20um	3w	33	18	5150	3090	Mesenchymal cell
33x19	20um	3w	33	19	5487	3437	Granulosa cell
33x20	20um	3w	33	20	5460	3438	Granulosa cell
33x21	20um	3w	33	21	5397	3216	Mesenchymal cell
33x22	20um	3w	33	22	4708	2503	Mesenchymal cell
33x23	20um	3w	33	23	4143	2047	Others
33x24	20um	3w	33	24	4102	2161	Others
33x25	20um	3w	33	25	5483	3440	Mesenchymal cell
33x26	20um	3w	33	26	5236	2866	Mesenchymal cell
33x27	20um	3w	33	27	5175	3102	Mesenchymal cell
33x28	20um	3w	33	28	5493	3515	Granulosa cell
33x29	20um	3w	33	29	4352	2389	Granulosa cell
33x30	20um	3w	33	30	4846	2636	Granulosa cell
33x31	20um	3w	33	31	5505	3366	Mesenchymal cell
33x32	20um	3w	33	32	5509	3286	Mesenchymal cell
33x33	20um	3w	33	33	4818	2460	Mural granulosa cell
33x34	20um	3w	33	34	4409	2240	Mural granulosa cell
33x42	20um	3w	33	42	4751	2395	Mesenchymal cell
34x11	20um	3w	34	11	5380	3063	Mural granulosa cell
34x12	20um	3w	34	12	4746	2525	Mural granulosa cell
34x13	20um	3w	34	13	4678	2416	Mural granulosa cell
34x14	20um	3w	34	14	4774	2346	Mural granulosa cell
34x15	20um	3w	34	15	5020	2586	Mural granulosa cell
34x16	20um	3w	34	16	5502	3197	Mesenchymal cell
34x17	20um	3w	34	17	5519	3393	Mesenchymal cell
34x18	20um	3w	34	18	5422	3304	Mesenchymal cell
34x19	20um	3w	34	19	5522	3492	Mesenchymal cell
34x20	20um	3w	34	20	5369	3188	Mesenchymal cell
34x21	20um	3w	34	21	4935	2619	Unknow
34x22	20um	3w	34	22	5441	3035	Unknow
34x23	20um	3w	34	23	5488	3366	Mesenchymal cell
34x24	20um	3w	34	24	5461	3216	Mesenchymal cell
34x25	20um	3w	34	25	5403	3114	Mesenchymal cell
34x26	20um	3w	34	26	5380	3066	Mesenchymal cell
34x27	20um	3w	34	27	5100	3085	Mesenchymal cell
34x28	20um	3w	34	28	5483	3336	Granulosa cell
34x29	20um	3w	34	29	5479	3277	Granulosa cell
34x30	20um	3w	34	30	5419	3095	Granulosa cell
34x31	20um	3w	34	31	5544	3439	Mesenchymal cell
34x32	20um	3w	34	32	5036	2672	Mesenchymal cell
34x33	20um	3w	34	33	5247	3094	Mesenchymal cell
34x34	20um	3w	34	34	5066	2837	Mural granulosa cell
34x42	20um	3w	34	42	5289	2764	Mesenchymal cell
35x12	20um	3w	35	12	4785	2508	Mural granulosa cell
35x13	20um	3w	35	13	4764	2348	Mural granulosa cell
35x14	20um	3w	35	14	4747	2209	Mural granulosa cell
35x15	20um	3w	35	15	5402	3131	Mural granulosa cell
35x16	20um	3w	35	16	5433	3128	Mesenchymal cell
35x17	20um	3w	35	17	5526	3355	Mesenchymal cell
35x18	20um	3w	35	18	5510	3329	Mesenchymal cell
35x19	20um	3w	35	19	5530	3395	Mesenchymal cell
35x20	20um	3w	35	20	5305	2893	Unknow
35x21	20um	3w	35	21	4859	2504	Unknow
35x22	20um	3w	35	22	5110	2690	Unknow
35x23	20um	3w	35	23	5390	3067	Unknow
35x24	20um	3w	35	24	4997	2836	Unknow
35x25	20um	3w	35	25	5453	3412	Mesenchymal cell
35x26	20um	3w	35	26	4132	2225	Mesenchymal cell
35x27	20um	3w	35	27	5465	3451	Mesenchymal cell
35x28	20um	3w	35	28	5542	3504	Mesenchymal cell
35x29	20um	3w	35	29	5531	3443	Granulosa cell
35x30	20um	3w	35	30	5525	3516	Mesenchymal cell
35x31	20um	3w	35	31	5429	3273	Mesenchymal cell
35x32	20um	3w	35	32	5569	3558	Mesenchymal cell
35x33	20um	3w	35	33	5036	2851	Mesenchymal cell
35x34	20um	3w	35	34	4820	2417	Mural granulosa cell
36x12	20um	3w	36	12	5040	2741	Mural granulosa cell
36x13	20um	3w	36	13	4766	2357	Mural granulosa cell
36x14	20um	3w	36	14	4821	2295	Mural granulosa cell
36x15	20um	3w	36	15	5413	3039	Mural granulosa cell
36x16	20um	3w	36	16	5476	3062	Mesenchymal cell
36x17	20um	3w	36	17	5456	3153	Mesenchymal cell
36x18	20um	3w	36	18	5486	3318	Mesenchymal cell
36x19	20um	3w	36	19	5008	2836	Unknow
36x20	20um	3w	36	20	4875	2466	Unknow
36x21	20um	3w	36	21	4987	2571	Unknow
36x22	20um	3w	36	22	4953	2592	Unknow
36x23	20um	3w	36	23	5038	2675	Unknow
36x24	20um	3w	36	24	5467	3108	Unknow
36x25	20um	3w	36	25	5153	2852	Unknow
36x26	20um	3w	36	26	3688	1288	Mesenchymal cell
36x27	20um	3w	36	27	5444	3312	Granulosa cell
36x28	20um	3w	36	28	5537	3537	Mesenchymal cell
36x29	20um	3w	36	29	5513	3346	Mesenchymal cell
36x30	20um	3w	36	30	5468	3436	Mesenchymal cell
36x31	20um	3w	36	31	5534	3368	Granulosa cell
36x32	20um	3w	36	32	5142	3066	Granulosa cell
36x33	20um	3w	36	33	4824	2761	Mesenchymal cell
36x34	20um	3w	36	34	5074	2746	Mesenchymal cell
36x35	20um	3w	36	35	4887	2773	Mesenchymal cell
37x12	20um	3w	37	12	5461	3205	Mural granulosa cell
37x13	20um	3w	37	13	4767	2294	Mural granulosa cell
37x14	20um	3w	37	14	4755	2259	Mural granulosa cell
37x15	20um	3w	37	15	5081	2802	Mesenchymal cell
37x16	20um	3w	37	16	5409	3265	Mesenchymal cell
37x17	20um	3w	37	17	5515	3266	Mesenchymal cell
37x18	20um	3w	37	18	5119	2926	Mesenchymal cell
37x19	20um	3w	37	19	4960	2639	Unknow
37x20	20um	3w	37	20	4792	2344	Unknow
37x21	20um	3w	37	21	4797	2481	Unknow
37x22	20um	3w	37	22	5219	2828	Unknow
37x23	20um	3w	37	23	4894	2433	Unknow
37x24	20um	3w	37	24	4854	2379	Unknow
37x25	20um	3w	37	25	4806	2577	Unknow
37x26	20um	3w	37	26	3907	1356	Mesenchymal cell
37x27	20um	3w	37	27	5124	3137	Granulosa cell
37x28	20um	3w	37	28	5492	3458	Mesenchymal cell
37x29	20um	3w	37	29	5491	3340	Mesenchymal cell
37x30	20um	3w	37	30	5444	3195	Granulosa cell
37x31	20um	3w	37	31	5333	3221	Granulosa cell
37x32	20um	3w	37	32	4916	2751	Mesenchymal cell
37x33	20um	3w	37	33	4822	2654	Mesenchymal cell
37x34	20um	3w	37	34	5515	3266	Mesenchymal cell
37x35	20um	3w	37	35	5527	3480	Mesenchymal cell
38x12	20um	3w	38	12	5408	2938	Mural granulosa cell
38x13	20um	3w	38	13	4856	2408	Mural granulosa cell
38x14	20um	3w	38	14	4743	2530	Mural granulosa cell
38x15	20um	3w	38	15	4851	2770	Mesenchymal cell
38x16	20um	3w	38	16	4915	2774	Granulosa cell
38x17	20um	3w	38	17	5517	3311	Mesenchymal cell
38x18	20um	3w	38	18	4867	2693	Unknow
38x19	20um	3w	38	19	4758	2419	Unknow
38x20	20um	3w	38	20	4802	2485	Unknow
38x21	20um	3w	38	21	5005	2666	Unknow
38x22	20um	3w	38	22	5103	2714	Unknow
38x23	20um	3w	38	23	4931	2496	Unknow
38x24	20um	3w	38	24	4964	2537	Unknow
38x25	20um	3w	38	25	4854	2691	Granulosa cell
38x26	20um	3w	38	26	5424	3270	Mesenchymal cell
38x27	20um	3w	38	27	4761	2741	Mesenchymal cell
38x28	20um	3w	38	28	5415	3320	Mesenchymal cell
38x29	20um	3w	38	29	5209	3144	Mesenchymal cell
38x30	20um	3w	38	30	5475	3351	Mesenchymal cell
38x31	20um	3w	38	31	4927	2642	Mesenchymal cell
38x32	20um	3w	38	32	4837	2510	Mural granulosa cell
38x33	20um	3w	38	33	4825	2511	Mural granulosa cell
38x34	20um	3w	38	34	4797	2443	Mural granulosa cell
38x35	20um	3w	38	35	4747	2481	Mural granulosa cell
38x36	20um	3w	38	36	5228	2705	Mural granulosa cell
38x37	20um	3w	38	37	4823	2314	Mural granulosa cell
38x38	20um	3w	38	38	5516	3270	Mesenchymal cell
39x12	20um	3w	39	12	4929	2541	Mural granulosa cell
39x13	20um	3w	39	13	4841	2494	Mural granulosa cell
39x14	20um	3w	39	14	4783	2738	Mesenchymal cell
39x15	20um	3w	39	15	5177	3153	Granulosa cell
39x16	20um	3w	39	16	5276	3299	Mesenchymal cell
39x17	20um	3w	39	17	5403	3274	Mesenchymal cell
39x18	20um	3w	39	18	4803	2674	Unknow
39x19	20um	3w	39	19	5035	2806	Unknow
39x20	20um	3w	39	20	4879	2734	Granulosa cell
39x21	20um	3w	39	21	4869	2628	Unknow
39x22	20um	3w	39	22	5555	3380	Granulosa cell
39x23	20um	3w	39	23	5021	2750	Unknow
39x24	20um	3w	39	24	4946	2651	Unknow
39x25	20um	3w	39	25	4899	2767	Granulosa cell
39x26	20um	3w	39	26	5332	3141	Mesenchymal cell
39x27	20um	3w	39	27	4842	2831	Mesenchymal cell
39x28	20um	3w	39	28	5488	3389	Mesenchymal cell
39x29	20um	3w	39	29	5351	3300	Mesenchymal cell
39x30	20um	3w	39	30	5518	3115	Mesenchymal cell
39x31	20um	3w	39	31	4819	2369	Mural granulosa cell
39x32	20um	3w	39	32	4766	2185	Mural granulosa cell
39x33	20um	3w	39	33	4739	2432	Mural granulosa cell
39x34	20um	3w	39	34	4758	2473	Mural granulosa cell
39x35	20um	3w	39	35	4758	2642	Mural granulosa cell
39x36	20um	3w	39	36	5174	2663	Mural granulosa cell
39x37	20um	3w	39	37	4867	2301	Mural granulosa cell
39x38	20um	3w	39	38	4832	2578	Mural granulosa cell
39x39	20um	3w	39	39	5155	2722	Mesenchymal cell
3x10	20um	3w	3	10	5570	3684	Unknow
3x11	20um	3w	3	11	4032	1636	Mesenchymal cell
3x12	20um	3w	3	12	5139	2789	Granulosa cell
3x13	20um	3w	3	13	5005	2702	Granulosa cell
3x14	20um	3w	3	14	4164	2251	Granulosa cell
3x15	20um	3w	3	15	4455	2534	Granulosa cell
3x16	20um	3w	3	16	3913	1375	Mesenchymal cell
3x17	20um	3w	3	17	3346	1459	Others
3x18	20um	3w	3	18	3633	1374	Others
3x19	20um	3w	3	19	4024	1519	Others
3x20	20um	3w	3	20	3467	1290	Others
3x21	20um	3w	3	21	3468	1316	Others
3x22	20um	3w	3	22	3352	1406	Others
3x23	20um	3w	3	23	4059	2120	Others
3x24	20um	3w	3	24	4314	2311	Mural granulosa cell
3x25	20um	3w	3	25	4324	2256	Mural granulosa cell
3x26	20um	3w	3	26	3910	1835	Others
3x27	20um	3w	3	27	3813	1390	Others
3x29	20um	3w	3	29	3836	1387	Mesenchymal cell
3x30	20um	3w	3	30	4041	1477	Large luteal cell
3x31	20um	3w	3	31	3963	1622	Large luteal cell
3x32	20um	3w	3	32	4024	1574	Large luteal cell
3x33	20um	3w	3	33	4047	1529	Large luteal cell
3x34	20um	3w	3	34	4010	2232	Large luteal cell
3x35	20um	3w	3	35	3965	2054	Large luteal cell
3x36	20um	3w	3	36	3662	1349	Large luteal cell
3x37	20um	3w	3	37	4084	2318	Large luteal cell
3x38	20um	3w	3	38	3953	2098	Large luteal cell
3x39	20um	3w	3	39	4234	2312	Large luteal cell
3x40	20um	3w	3	40	4597	2598	Large luteal cell
3x41	20um	3w	3	41	4295	2369	Large luteal cell
3x42	20um	3w	3	42	5331	2964	Large luteal cell
3x43	20um	3w	3	43	5433	3053	Large luteal cell
3x44	20um	3w	3	44	3949	1680	Large luteal cell
3x45	20um	3w	3	45	3391	1327	Small antral follicle granulosa cell
3x46	20um	3w	3	46	3377	1344	Small antral follicle granulosa cell
3x5	20um	3w	3	5	5382	3180	Small antral follicle granulosa cell
3x6	20um	3w	3	6	4050	1571	Small antral follicle granulosa cell
3x7	20um	3w	3	7	3402	1328	Small antral follicle granulosa cell
3x8	20um	3w	3	8	3950	1751	Mesenchymal cell
3x9	20um	3w	3	9	5450	3230	Mesenchymal cell
40x11	20um	3w	40	11	5078	2589	Mesenchymal cell
40x12	20um	3w	40	12	4965	2504	Mesenchymal cell
40x13	20um	3w	40	13	4831	2544	Mesenchymal cell
40x14	20um	3w	40	14	4722	2663	Mesenchymal cell
40x15	20um	3w	40	15	4715	2726	Mesenchymal cell
40x16	20um	3w	40	16	5242	3027	Mesenchymal cell
40x17	20um	3w	40	17	4999	2931	Mesenchymal cell
40x18	20um	3w	40	18	4938	2828	Granulosa cell
40x19	20um	3w	40	19	4877	2746	Granulosa cell
40x20	20um	3w	40	20	4912	2753	Granulosa cell
40x21	20um	3w	40	21	5088	2905	Granulosa cell
40x22	20um	3w	40	22	4990	2783	Granulosa cell
40x23	20um	3w	40	23	5154	2924	Granulosa cell
40x24	20um	3w	40	24	5051	2842	Granulosa cell
40x25	20um	3w	40	25	4972	2966	Granulosa cell
40x26	20um	3w	40	26	5344	3179	Mesenchymal cell
40x27	20um	3w	40	27	4934	2997	Mesenchymal cell
40x28	20um	3w	40	28	5313	3110	Mesenchymal cell
40x29	20um	3w	40	29	4908	2830	Mesenchymal cell
40x30	20um	3w	40	30	5526	3235	Mesenchymal cell
40x31	20um	3w	40	31	4852	2184	Mural granulosa cell
40x32	20um	3w	40	32	4790	2310	Mural granulosa cell
40x33	20um	3w	40	33	4732	2444	Mural granulosa cell
40x34	20um	3w	40	34	5141	2992	Mural granulosa cell
40x36	20um	3w	40	36	4436	2359	Mural granulosa cell
40x37	20um	3w	40	37	4766	2177	Mural granulosa cell
40x38	20um	3w	40	38	4848	2336	Mural granulosa cell
40x39	20um	3w	40	39	5042	2377	Mesenchymal cell
41x10	20um	3w	41	10	5464	2963	Mesenchymal cell
41x11	20um	3w	41	11	4567	2424	Mesenchymal cell
41x12	20um	3w	41	12	4883	2489	Mesenchymal cell
41x13	20um	3w	41	13	5015	2671	Mesenchymal cell
41x14	20um	3w	41	14	5042	2771	Mesenchymal cell
41x15	20um	3w	41	15	5056	2966	Unknow
41x16	20um	3w	41	16	5303	3060	Unknow
41x17	20um	3w	41	17	5526	3505	Mesenchymal cell
41x18	20um	3w	41	18	4857	2779	Mesenchymal cell
41x19	20um	3w	41	19	4867	2704	Granulosa cell
41x20	20um	3w	41	20	5453	3165	Granulosa cell
41x21	20um	3w	41	21	4899	2633	Granulosa cell
41x22	20um	3w	41	22	4898	2643	Granulosa cell
41x23	20um	3w	41	23	4951	2698	Granulosa cell
41x24	20um	3w	41	24	5049	2865	Granulosa cell
41x25	20um	3w	41	25	4824	2801	Mesenchymal cell
41x26	20um	3w	41	26	5512	3343	Mesenchymal cell
41x27	20um	3w	41	27	4955	2910	Unknow
41x28	20um	3w	41	28	5191	3044	Mesenchymal cell
41x29	20um	3w	41	29	5267	3093	Mesenchymal cell
41x30	20um	3w	41	30	5363	2948	Mesenchymal cell
41x31	20um	3w	41	31	5115	2520	Mural granulosa cell
41x32	20um	3w	41	32	4867	2327	Mural granulosa cell
41x33	20um	3w	41	33	4801	2499	Mural granulosa cell
41x38	20um	3w	41	38	5043	2416	Mural granulosa cell
41x39	20um	3w	41	39	4792	2409	Mesenchymal cell
41x9	20um	3w	41	9	5568	3504	Mesenchymal cell
42x12	20um	3w	42	12	5290	2798	Mesenchymal cell
42x13	20um	3w	42	13	4789	2527	Mesenchymal cell
42x14	20um	3w	42	14	5121	2790	Unknow
42x15	20um	3w	42	15	5120	2776	Unknow
42x16	20um	3w	42	16	4989	2855	Unknow
42x17	20um	3w	42	17	4890	2776	Unknow
42x18	20um	3w	42	18	4769	2696	Mesenchymal cell
42x19	20um	3w	42	19	5482	3335	Mesenchymal cell
42x20	20um	3w	42	20	5500	3313	Granulosa cell
42x21	20um	3w	42	21	4927	2890	Mesenchymal cell
42x22	20um	3w	42	22	4844	2886	Mesenchymal cell
42x23	20um	3w	42	23	4814	2825	Unknow
42x24	20um	3w	42	24	5014	2954	Unknow
42x25	20um	3w	42	25	4921	3034	Unknow
42x26	20um	3w	42	26	5209	2839	Mesenchymal cell
42x27	20um	3w	42	27	5060	3038	Mesenchymal cell
42x28	20um	3w	42	28	4915	2779	Mesenchymal cell
42x29	20um	3w	42	29	4749	2629	Mesenchymal cell
42x30	20um	3w	42	30	5511	3147	Mesenchymal cell
42x31	20um	3w	42	31	4784	2200	Mural granulosa cell
42x32	20um	3w	42	32	4833	2308	Mural granulosa cell
42x37	20um	3w	42	37	5438	3084	Mural granulosa cell
42x38	20um	3w	42	38	5125	2628	Mural granulosa cell
42x39	20um	3w	42	39	5041	2475	Mesenchymal cell
43x12	20um	3w	43	12	5277	2521	Mesenchymal cell
43x13	20um	3w	43	13	5168	2800	Mesenchymal cell
43x14	20um	3w	43	14	5011	2654	Unknow
43x15	20um	3w	43	15	5183	2914	Unknow
43x16	20um	3w	43	16	5286	3254	Others
43x17	20um	3w	43	17	5516	3528	Others
43x18	20um	3w	43	18	5490	3440	Mesenchymal cell
43x19	20um	3w	43	19	5506	3263	Mesenchymal cell
43x20	20um	3w	43	20	5540	3364	Mesenchymal cell
43x21	20um	3w	43	21	5485	3299	Mesenchymal cell
43x22	20um	3w	43	22	5557	3393	Unknow
43x23	20um	3w	43	23	5567	3609	Unknow
43x24	20um	3w	43	24	5216	3050	Mesenchymal cell
43x25	20um	3w	43	25	5500	3417	Small antral follicle granulosa cell
43x26	20um	3w	43	26	5452	3192	Mesenchymal cell
43x27	20um	3w	43	27	4866	2577	Small antral follicle granulosa cell
43x28	20um	3w	43	28	5467	3197	Small antral follicle granulosa cell
43x29	20um	3w	43	29	5500	3319	Mesenchymal cell
43x30	20um	3w	43	30	5402	3085	Mesenchymal cell
43x31	20um	3w	43	31	5375	2972	Mesenchymal cell
43x32	20um	3w	43	32	4023	1554	Mural granulosa cell
43x36	20um	3w	43	36	3608	1205	Mural granulosa cell
43x37	20um	3w	43	37	5191	2710	Mural granulosa cell
43x38	20um	3w	43	38	5387	2893	Mesenchymal cell
44x12	20um	3w	44	12	3403	1271	Small antral follicle granulosa cell
44x13	20um	3w	44	13	5343	2762	Mesenchymal cell
44x14	20um	3w	44	14	5208	2892	Unknow
44x15	20um	3w	44	15	5239	3121	Others
44x16	20um	3w	44	16	5442	3180	Unknow
44x17	20um	3w	44	17	5435	3287	Unknow
44x18	20um	3w	44	18	5504	3396	Mesenchymal cell
44x19	20um	3w	44	19	5555	3434	Mesenchymal cell
44x20	20um	3w	44	20	5518	3324	Mesenchymal cell
44x21	20um	3w	44	21	5294	3225	Mesenchymal cell
44x22	20um	3w	44	22	5330	3201	Unknow
44x23	20um	3w	44	23	4869	2943	Unknow
44x24	20um	3w	44	24	5380	3240	Mesenchymal cell
44x25	20um	3w	44	25	5519	3439	Mesenchymal cell
44x26	20um	3w	44	26	3921	1673	Small antral follicle granulosa cell
44x27	20um	3w	44	27	4008	1574	Small antral follicle granulosa cell
44x29	20um	3w	44	29	4412	2223	Mesenchymal cell
44x30	20um	3w	44	30	4500	2287	Mesenchymal cell
44x32	20um	3w	44	32	3638	1152	Mural granulosa cell
44x36	20um	3w	44	36	4095	1342	Mural granulosa cell
44x37	20um	3w	44	37	5140	2349	Mural granulosa cell
45x13	20um	3w	45	13	4928	2528	Mesenchymal cell
45x14	20um	3w	45	14	4844	2606	Mesenchymal cell
45x15	20um	3w	45	15	5084	2808	Unknow
45x16	20um	3w	45	16	5396	3101	Unknow
45x17	20um	3w	45	17	5104	2741	Unknow
45x18	20um	3w	45	18	4944	2757	Unknow
45x19	20um	3w	45	19	5313	3151	Mesenchymal cell
45x20	20um	3w	45	20	5411	3155	Mesenchymal cell
45x21	20um	3w	45	21	5199	3007	Unknow
45x22	20um	3w	45	22	5287	2981	Unknow
45x23	20um	3w	45	23	5427	3247	Unknow
45x24	20um	3w	45	24	5448	3221	Unknow
45x27	20um	3w	45	27	5575	3515	Small antral follicle granulosa cell
46x14	20um	3w	46	14	5232	2725	Unknow
46x15	20um	3w	46	15	5053	2613	Unknow
46x16	20um	3w	46	16	5059	2646	Unknow
46x17	20um	3w	46	17	3898	1767	Unknow
46x18	20um	3w	46	18	4310	2112	Unknow
46x30	20um	3w	46	30	5354	2796	Small antral follicle granulosa cell
46x31	20um	3w	46	31	5427	3067	Mesenchymal cell
47x15	20um	3w	47	15	3512	1253	Granulosa cell
47x16	20um	3w	47	16	3542	1343	Unknow
47x29	20um	3w	47	29	3362	1438	Small antral follicle granulosa cell
47x31	20um	3w	47	31	3925	1505	Small antral follicle granulosa cell
47x32	20um	3w	47	32	5496	3087	Small antral follicle granulosa cell
47x33	20um	3w	47	33	5217	2584	Small antral follicle granulosa cell
4x10	20um	3w	4	10	5493	3438	Mesenchymal cell
4x11	20um	3w	4	11	3966	1992	Mesenchymal cell
4x12	20um	3w	4	12	5511	3544	Mesenchymal cell
4x13	20um	3w	4	13	5471	3409	Mesenchymal cell
4x14	20um	3w	4	14	5353	3077	Mesenchymal cell
4x15	20um	3w	4	15	5281	2963	Mesenchymal cell
4x16	20um	3w	4	16	3914	1714	Mesenchymal cell
4x17	20um	3w	4	17	3969	1425	Others
4x18	20um	3w	4	18	4024	2248	Others
4x19	20um	3w	4	19	3455	1300	Others
4x20	20um	3w	4	20	3632	1291	Others
4x21	20um	3w	4	21	3930	1901	Others
4x22	20um	3w	4	22	3955	1993	Others
4x23	20um	3w	4	23	5210	2825	Mural granulosa cell
4x24	20um	3w	4	24	5223	2807	Mural granulosa cell
4x25	20um	3w	4	25	4448	2424	Mural granulosa cell
4x26	20um	3w	4	26	3924	1687	Mural granulosa cell
4x27	20um	3w	4	27	4087	1481	Others
4x28	20um	3w	4	28	3370	1385	Others
4x29	20um	3w	4	29	3437	1276	Others
4x30	20um	3w	4	30	3564	1313	Large luteal cell
4x31	20um	3w	4	31	3998	1594	Large luteal cell
4x32	20um	3w	4	32	3879	1718	Large luteal cell
4x33	20um	3w	4	33	4228	2290	Large luteal cell
4x34	20um	3w	4	34	4286	2365	Large luteal cell
4x35	20um	3w	4	35	5088	2829	Large luteal cell
4x36	20um	3w	4	36	3988	1458	Large luteal cell
4x37	20um	3w	4	37	5060	2777	Large luteal cell
4x38	20um	3w	4	38	4913	2733	Large luteal cell
4x39	20um	3w	4	39	5440	3245	Large luteal cell
4x40	20um	3w	4	40	5504	3387	Large luteal cell
4x41	20um	3w	4	41	5498	3322	Large luteal cell
4x42	20um	3w	4	42	5559	3594	Large luteal cell
4x43	20um	3w	4	43	5571	3532	Mesenchymal cell
4x44	20um	3w	4	44	4802	2734	Mesenchymal cell
4x45	20um	3w	4	45	5442	3152	Small antral follicle granulosa cell
4x46	20um	3w	4	46	3999	1577	Small antral follicle granulosa cell
4x5	20um	3w	4	5	5599	3537	Small antral follicle granulosa cell
4x6	20um	3w	4	6	3904	1773	Small antral follicle granulosa cell
4x7	20um	3w	4	7	3470	1311	Small antral follicle granulosa cell
4x8	20um	3w	4	8	3899	1795	Mesenchymal cell
4x9	20um	3w	4	9	5502	3461	Mesenchymal cell
5x10	20um	3w	5	10	5508	3490	Mesenchymal cell
5x11	20um	3w	5	11	3941	2039	Mesenchymal cell
5x12	20um	3w	5	12	5481	3314	Large luteal cell
5x13	20um	3w	5	13	5537	3578	Large luteal cell
5x14	20um	3w	5	14	5388	3181	Large luteal cell
5x15	20um	3w	5	15	5455	3274	Mesenchymal cell
5x16	20um	3w	5	16	3971	1942	Mesenchymal cell
5x17	20um	3w	5	17	3940	1657	Others
5x18	20um	3w	5	18	3581	1310	Others
5x19	20um	3w	5	19	3587	1327	Others
5x20	20um	3w	5	20	3349	1405	Others
5x21	20um	3w	5	21	3530	1303	Others
5x22	20um	3w	5	22	3464	1287	Others
5x23	20um	3w	5	23	3454	1259	Others
5x24	20um	3w	5	24	3467	1287	Others
5x25	20um	3w	5	25	3583	1274	Others
5x27	20um	3w	5	27	3450	1280	Others
5x28	20um	3w	5	28	3329	1422	Others
5x29	20um	3w	5	29	3372	1425	Others
5x31	20um	3w	5	31	3460	1288	Others
5x32	20um	3w	5	32	3978	2135	Large luteal cell
5x33	20um	3w	5	33	4834	2623	Large luteal cell
5x34	20um	3w	5	34	4031	2110	Large luteal cell
5x35	20um	3w	5	35	4825	2672	Large luteal cell
5x36	20um	3w	5	36	3982	1463	Large luteal cell
5x37	20um	3w	5	37	5257	2887	Large luteal cell
5x38	20um	3w	5	38	4330	2452	Large luteal cell
5x39	20um	3w	5	39	5358	2978	Large luteal cell
5x40	20um	3w	5	40	5488	3304	Large luteal cell
5x41	20um	3w	5	41	5523	3580	Large luteal cell
5x42	20um	3w	5	42	5572	3574	Mesenchymal cell
5x43	20um	3w	5	43	5587	3602	Mesenchymal cell
5x44	20um	3w	5	44	3896	1896	Mesenchymal cell
5x45	20um	3w	5	45	4963	2769	Small antral follicle granulosa cell
5x46	20um	3w	5	46	4025	2116	Small antral follicle granulosa cell
5x5	20um	3w	5	5	5427	3159	Small antral follicle granulosa cell
5x6	20um	3w	5	6	3742	1337	Small antral follicle granulosa cell
5x7	20um	3w	5	7	3369	1334	Small antral follicle granulosa cell
5x8	20um	3w	5	8	3986	1867	Mesenchymal cell
5x9	20um	3w	5	9	5469	3357	Mesenchymal cell
6x10	20um	3w	6	10	5500	3481	Large luteal cell
6x11	20um	3w	6	11	3938	1919	Large luteal cell
6x12	20um	3w	6	12	5468	3237	Large luteal cell
6x13	20um	3w	6	13	5480	3376	Large luteal cell
6x14	20um	3w	6	14	5410	3149	Large luteal cell
6x15	20um	3w	6	15	5446	3318	Large luteal cell
6x16	20um	3w	6	16	5174	2934	Mesenchymal cell
6x17	20um	3w	6	17	4106	2196	Mesenchymal cell
6x18	20um	3w	6	18	4306	2438	Mesenchymal cell
6x19	20um	3w	6	19	3687	1364	Others
6x20	20um	3w	6	20	4083	1497	Mural granulosa cell
6x21	20um	3w	6	21	4719	2595	Mural granulosa cell
6x22	20um	3w	6	22	3963	2057	Mural granulosa cell
6x23	20um	3w	6	23	4076	1575	Mural granulosa cell
6x24	20um	3w	6	24	3374	1392	Others
6x25	20um	3w	6	25	3425	1282	Others
6x27	20um	3w	6	27	3388	1388	Others
6x29	20um	3w	6	29	3399	1344	Others
6x31	20um	3w	6	31	3344	1419	Others
6x32	20um	3w	6	32	3602	1343	Others
6x33	20um	3w	6	33	4574	2562	Large luteal cell
6x34	20um	3w	6	34	4447	2416	Large luteal cell
6x35	20um	3w	6	35	5159	2763	Large luteal cell
6x36	20um	3w	6	36	3743	1351	Large luteal cell
6x37	20um	3w	6	37	5058	2695	Large luteal cell
6x38	20um	3w	6	38	4749	2653	Large luteal cell
6x39	20um	3w	6	39	5510	3315	Large luteal cell
6x40	20um	3w	6	40	5497	3489	Large luteal cell
6x41	20um	3w	6	41	5495	3365	Mesenchymal cell
6x42	20um	3w	6	42	5597	3474	Mesenchymal cell
6x43	20um	3w	6	43	5615	3666	Mesenchymal cell
6x44	20um	3w	6	44	5277	2960	Mesenchymal cell
6x45	20um	3w	6	45	5548	3525	Small antral follicle granulosa cell
6x46	20um	3w	6	46	5436	3217	Small antral follicle granulosa cell
6x5	20um	3w	6	5	5344	3029	Mesenchymal cell
6x6	20um	3w	6	6	3430	1331	Others
6x8	20um	3w	6	8	4057	1512	Mesenchymal cell
6x9	20um	3w	6	9	5516	3481	Mesenchymal cell
7x10	20um	3w	7	10	5536	3436	Large luteal cell
7x11	20um	3w	7	11	3895	1876	Large luteal cell
7x12	20um	3w	7	12	5562	3599	Large luteal cell
7x13	20um	3w	7	13	5522	3523	Large luteal cell
7x14	20um	3w	7	14	5537	3463	Large luteal cell
7x15	20um	3w	7	15	5539	3560	Large luteal cell
7x16	20um	3w	7	16	5442	3248	Large luteal cell
7x17	20um	3w	7	17	4229	2407	Large luteal cell
7x18	20um	3w	7	18	4226	2342	Mesenchymal cell
7x19	20um	3w	7	19	3936	1701	Others
7x20	20um	3w	7	20	4206	2290	Mural granulosa cell
7x21	20um	3w	7	21	4115	2234	Mural granulosa cell
7x22	20um	3w	7	22	3901	1806	Mural granulosa cell
7x23	20um	3w	7	23	4003	2033	Mural granulosa cell
7x24	20um	3w	7	24	3945	1702	Others
7x25	20um	3w	7	25	3940	1438	Others
7x27	20um	3w	7	27	3432	1333	Others
7x28	20um	3w	7	28	3379	1365	Others
7x29	20um	3w	7	29	3408	1341	Others
7x30	20um	3w	7	30	3380	1406	Others
7x31	20um	3w	7	31	3562	1324	Others
7x32	20um	3w	7	32	3433	1308	Others
7x33	20um	3w	7	33	4110	2312	Large luteal cell
7x34	20um	3w	7	34	4948	2610	Large luteal cell
7x35	20um	3w	7	35	5387	3055	Large luteal cell
7x36	20um	3w	7	36	4069	1528	Large luteal cell
7x37	20um	3w	7	37	5485	3263	Large luteal cell
7x38	20um	3w	7	38	5201	2908	Large luteal cell
7x39	20um	3w	7	39	5498	3419	Mesenchymal cell
7x40	20um	3w	7	40	5577	3519	Mesenchymal cell
7x41	20um	3w	7	41	5512	3429	Granulosa cell
7x42	20um	3w	7	42	5455	3244	Mesenchymal cell
7x43	20um	3w	7	43	5537	3431	Mesenchymal cell
7x44	20um	3w	7	44	4932	2804	Mesenchymal cell
7x45	20um	3w	7	45	4807	2900	Small antral follicle granulosa cell
7x46	20um	3w	7	46	5550	3514	Small antral follicle granulosa cell
7x5	20um	3w	7	5	5452	3310	Mesenchymal cell
7x6	20um	3w	7	6	3468	1289	Others
7x8	20um	3w	7	8	3892	1804	Mesenchymal cell
7x9	20um	3w	7	9	5545	3409	Large luteal cell
8x10	20um	3w	8	10	5553	3427	Large luteal cell
8x11	20um	3w	8	11	3916	1848	Large luteal cell
8x12	20um	3w	8	12	5484	3467	Large luteal cell
8x13	20um	3w	8	13	5516	3493	Large luteal cell
8x14	20um	3w	8	14	5486	3452	Large luteal cell
8x15	20um	3w	8	15	5580	3519	Large luteal cell
8x16	20um	3w	8	16	5176	2837	Large luteal cell
8x17	20um	3w	8	17	4068	2224	Large luteal cell
8x18	20um	3w	8	18	4146	2337	Mesenchymal cell
8x19	20um	3w	8	19	3499	1302	Others
8x20	20um	3w	8	20	3935	1699	Mural granulosa cell
8x21	20um	3w	8	21	4002	1948	Mural granulosa cell
8x22	20um	3w	8	22	3435	1275	Others
8x23	20um	3w	8	23	3939	1718	Others
8x24	20um	3w	8	24	3485	1263	Others
8x25	20um	3w	8	25	4009	1537	Others
8x26	20um	3w	8	26	3363	1424	Others
8x27	20um	3w	8	27	3488	1307	Others
8x29	20um	3w	8	29	3421	1301	Others
8x30	20um	3w	8	30	3389	1342	Others
8x31	20um	3w	8	31	3931	1413	Granulosa cell
8x32	20um	3w	8	32	3866	1865	Granulosa cell
8x33	20um	3w	8	33	3734	1337	Granulosa cell
8x34	20um	3w	8	34	3936	1921	Large luteal cell
8x35	20um	3w	8	35	5241	2841	Large luteal cell
8x36	20um	3w	8	36	4017	1561	Large luteal cell
8x37	20um	3w	8	37	5267	2934	Mesenchymal cell
8x38	20um	3w	8	38	5432	3078	Mesenchymal cell
8x39	20um	3w	8	39	5505	3379	Granulosa cell
8x40	20um	3w	8	40	5422	3283	Granulosa cell
8x41	20um	3w	8	41	5566	3471	Granulosa cell
8x42	20um	3w	8	42	5461	3255	Granulosa cell
8x43	20um	3w	8	43	5423	3123	Granulosa cell
8x44	20um	3w	8	44	3968	1873	Mesenchymal cell
8x45	20um	3w	8	45	4722	2533	Mesenchymal cell
8x46	20um	3w	8	46	4768	2556	Small antral follicle granulosa cell
8x5	20um	3w	8	5	5505	3354	Large luteal cell
8x6	20um	3w	8	6	3981	1583	Others
8x7	20um	3w	8	7	3447	1261	Others
8x8	20um	3w	8	8	3803	1348	Large luteal cell
8x9	20um	3w	8	9	5521	3433	Large luteal cell
9x10	20um	3w	9	10	3909	1681	Large luteal cell
9x11	20um	3w	9	11	3363	1392	Others
9x12	20um	3w	9	12	4073	1557	Large luteal cell
9x13	20um	3w	9	13	4066	1482	Large luteal cell
9x14	20um	3w	9	14	3697	1356	Large luteal cell
9x15	20um	3w	9	15	3647	1340	Large luteal cell
9x16	20um	3w	9	16	3425	1337	Large luteal cell
9x17	20um	3w	9	17	3391	1321	Large luteal cell
9x18	20um	3w	9	18	3468	1291	Others
9x21	20um	3w	9	21	3414	1314	Others
9x33	20um	3w	9	33	3334	1403	Granulosa cell
9x34	20um	3w	9	34	3376	1367	Granulosa cell
9x35	20um	3w	9	35	3530	1303	Mesenchymal cell
9x37	20um	3w	9	37	3740	1344	Mesenchymal cell
9x38	20um	3w	9	38	4016	1440	Granulosa cell
9x39	20um	3w	9	39	3913	1734	Granulosa cell
9x40	20um	3w	9	40	3632	1317	Granulosa cell
9x42	20um	3w	9	42	3998	1604	Granulosa cell
9x43	20um	3w	9	43	4034	1487	Granulosa cell
9x44	20um	3w	9	44	3414	1325	Granulosa cell
9x45	20um	3w	9	45	3501	1236	Mesenchymal cell
9x46	20um	3w	9	46	4059	1502	Small antral follicle granulosa cell
9x5	20um	3w	9	5	3986	2094	Others
9x6	20um	3w	9	6	3412	1300	Mesenchymal cell
9x9	20um	3w	9	9	3909	1721	Large luteal cell

## Sheet: ovulation information
This is specific information on the different partitions that mesenchymal cells are defined into.
Pixel ID	position
10x23	Non-ovulating Area
10x36	Non-ovulating Area
10x5	Non-ovulating Area
10x6	Non-ovulating Area
10x7	Non-ovulating Area
11x19	Non-ovulating Area
11x22	Non-ovulating Area
11x23	Non-ovulating Area
11x26	Non-ovulating Area
11x27	Non-ovulating Area
11x36	Non-ovulating Area
11x5	Non-ovulating Area
11x6	Non-ovulating Area
11x7	Non-ovulating Area
12x25	Non-ovulating Area
12x26	Non-ovulating Area
12x27	Non-ovulating Area
12x36	Non-ovulating Area
12x43	Non-ovulating Area
12x44	Non-ovulating Area
12x6	Non-ovulating Area
12x7	Non-ovulating Area
13x25	Non-ovulating Area
13x26	Non-ovulating Area
13x27	Non-ovulating Area
13x36	Non-ovulating Area
13x45	Non-ovulating Area
13x46	Non-ovulating Area
14x23	Non-ovulating Area
14x25	Non-ovulating Area
14x26	Non-ovulating Area
14x36	Non-ovulating Area
14x37	Non-ovulating Area
15x24	Non-ovulating Area
15x25	Non-ovulating Area
15x37	Non-ovulating Area
15x44	Non-ovulating Area
16x10	Non-ovulating Area
16x11	Non-ovulating Area
16x17	Non-ovulating Area
16x24	Non-ovulating Area
16x25	Non-ovulating Area
16x38	Non-ovulating Area
16x39	Non-ovulating Area
16x41	Non-ovulating Area
16x42	Non-ovulating Area
16x43	Non-ovulating Area
17x13	Non-ovulating Area
17x14	Non-ovulating Area
17x15	Non-ovulating Area
17x16	Non-ovulating Area
17x23	Non-ovulating Area
17x24	Non-ovulating Area
17x25	Non-ovulating Area
17x26	Non-ovulating Area
17x39	Non-ovulating Area
17x40	Non-ovulating Area
17x41	Non-ovulating Area
17x42	Non-ovulating Area
18x15	Non-ovulating Area
18x16	Non-ovulating Area
18x25	Non-ovulating Area
18x26	Non-ovulating Area
18x39	Non-ovulating Area
18x40	Non-ovulating Area
18x43	Non-ovulating Area
19x14	Non-ovulating Area
19x15	Non-ovulating Area
19x24	Non-ovulating Area
19x25	Non-ovulating Area
19x26	Non-ovulating Area
19x27	Non-ovulating Area
19x28	Non-ovulating Area
19x29	Non-ovulating Area
19x38	Non-ovulating Area
19x39	Non-ovulating Area
19x40	Non-ovulating Area
19x43	Non-ovulating Area
1x10	Non-ovulating Area
1x11	Non-ovulating Area
1x16	Non-ovulating Area
1x26	Non-ovulating Area
1x29	Non-ovulating Area
1x8	Non-ovulating Area
1x9	Non-ovulating Area
20x10	Non-ovulating Area
20x14	Non-ovulating Area
20x22	Non-ovulating Area
20x23	Non-ovulating Area
20x24	Non-ovulating Area
20x25	Non-ovulating Area
20x27	Non-ovulating Area
20x28	Non-ovulating Area
20x38	Non-ovulating Area
20x39	Non-ovulating Area
20x40	Non-ovulating Area
21x14	Non-ovulating Area
21x22	Non-ovulating Area
21x23	Non-ovulating Area
21x24	Non-ovulating Area
21x25	Non-ovulating Area
21x26	Non-ovulating Area
21x27	Non-ovulating Area
21x29	Non-ovulating Area
21x37	Non-ovulating Area
21x38	Non-ovulating Area
21x39	Non-ovulating Area
21x40	Non-ovulating Area
21x41	Non-ovulating Area
21x42	Non-ovulating Area
22x14	Non-ovulating Area
22x22	Non-ovulating Area
22x25	Non-ovulating Area
22x26	Non-ovulating Area
22x27	Non-ovulating Area
22x28	Non-ovulating Area
22x29	Non-ovulating Area
22x30	Non-ovulating Area
22x35	Non-ovulating Area
22x36	Non-ovulating Area
22x37	Non-ovulating Area
22x38	Non-ovulating Area
22x39	Non-ovulating Area
22x40	Non-ovulating Area
22x41	Non-ovulating Area
22x42	Non-ovulating Area
23x14	Non-ovulating Area
23x15	Non-ovulating Area
23x21	Non-ovulating Area
23x22	Non-ovulating Area
23x25	Non-ovulating Area
23x26	Non-ovulating Area
23x27	Non-ovulating Area
23x28	Non-ovulating Area
23x29	Non-ovulating Area
23x30	Non-ovulating Area
23x34	Non-ovulating Area
23x35	Non-ovulating Area
23x36	Non-ovulating Area
23x37	Non-ovulating Area
23x40	Non-ovulating Area
23x41	Non-ovulating Area
23x42	Non-ovulating Area
24x14	Non-ovulating Area
24x15	Non-ovulating Area
24x20	Non-ovulating Area
24x21	Non-ovulating Area
24x22	Non-ovulating Area
24x23	Non-ovulating Area
24x24	Non-ovulating Area
24x25	Non-ovulating Area
24x26	Non-ovulating Area
24x27	Non-ovulating Area
24x28	Non-ovulating Area
24x29	Non-ovulating Area
24x30	Non-ovulating Area
24x31	Non-ovulating Area
24x34	Non-ovulating Area
24x35	Non-ovulating Area
24x36	Non-ovulating Area
24x37	Non-ovulating Area
24x40	Non-ovulating Area
24x41	Non-ovulating Area
24x42	Non-ovulating Area
25x14	Non-ovulating Area
25x15	Non-ovulating Area
25x16	Non-ovulating Area
25x17	Non-ovulating Area
25x18	Non-ovulating Area
25x19	Non-ovulating Area
25x20	Non-ovulating Area
25x23	Non-ovulating Area
25x24	Non-ovulating Area
25x28	Non-ovulating Area
25x29	Non-ovulating Area
25x30	Non-ovulating Area
25x31	Non-ovulating Area
25x34	Non-ovulating Area
25x35	Non-ovulating Area
25x36	Non-ovulating Area
25x37	Non-ovulating Area
25x38	Non-ovulating Area
25x39	Non-ovulating Area
25x40	Non-ovulating Area
25x41	Non-ovulating Area
25x42	Non-ovulating Area
26x14	Non-ovulating Area
26x15	Non-ovulating Area
26x16	Non-ovulating Area
26x17	Non-ovulating Area
26x18	Non-ovulating Area
26x19	Non-ovulating Area
26x29	Non-ovulating Area
26x30	Non-ovulating Area
26x32	Non-ovulating Area
26x33	Non-ovulating Area
26x34	Non-ovulating Area
26x35	Non-ovulating Area
26x36	Non-ovulating Area
26x37	Non-ovulating Area
26x38	Non-ovulating Area
26x39	Non-ovulating Area
26x40	Non-ovulating Area
26x41	Non-ovulating Area
26x42	Non-ovulating Area
27x13	Non-ovulating Area
27x14	Non-ovulating Area
27x15	Non-ovulating Area
27x18	Non-ovulating Area
27x19	Non-ovulating Area
27x29	Non-ovulating Area
27x30	Non-ovulating Area
27x32	Non-ovulating Area
27x33	Non-ovulating Area
27x34	Ovulating Area
27x35	Ovulating Area
27x36	Ovulating Area
27x37	Ovulating Area
27x38	Ovulating Area
27x39	Non-ovulating Area
27x40	Non-ovulating Area
27x41	Non-ovulating Area
27x42	Non-ovulating Area
28x11	Non-ovulating Area
28x12	Non-ovulating Area
28x13	Non-ovulating Area
28x14	Non-ovulating Area
28x20	Non-ovulating Area
28x29	Non-ovulating Area
28x30	Non-ovulating Area
28x31	Non-ovulating Area
28x32	Non-ovulating Area
28x33	Ovulating Area
28x34	Ovulating Area
28x38	Ovulating Area
28x39	Ovulating Area
28x40	Ovulating Area
28x41	Non-ovulating Area
28x42	Non-ovulating Area
29x10	Ovulating Area
29x12	Non-ovulating Area
29x13	Non-ovulating Area
29x14	Non-ovulating Area
29x21	Non-ovulating Area
29x29	Non-ovulating Area
29x30	Non-ovulating Area
29x31	Non-ovulating Area
29x32	Ovulating Area
29x33	Ovulating Area
29x40	Ovulating Area
29x41	Ovulating Area
29x42	Non-ovulating Area
2x10	Non-ovulating Area
2x11	Non-ovulating Area
2x16	Non-ovulating Area
2x28	Non-ovulating Area
2x29	Non-ovulating Area
2x7	Non-ovulating Area
2x8	Non-ovulating Area
30x11	Ovulating Area
30x12	Ovulating Area
30x13	Non-ovulating Area
30x14	Non-ovulating Area
30x21	Non-ovulating Area
30x22	Non-ovulating Area
30x29	Non-ovulating Area
30x30	Non-ovulating Area
30x31	Non-ovulating Area
30x32	Ovulating Area
30x41	Ovulating Area
30x42	Non-ovulating Area
31x12	Ovulating Area
31x13	Ovulating Area
31x14	Ovulating Area
31x15	Non-ovulating Area
31x22	Non-ovulating Area
31x28	Non-ovulating Area
31x29	Non-ovulating Area
31x30	Non-ovulating Area
31x31	Non-ovulating Area
31x32	Ovulating Area
31x41	Ovulating Area
31x42	Non-ovulating Area
32x14	Ovulating Area
32x15	Ovulating Area
32x16	Non-ovulating Area
32x17	Non-ovulating Area
32x22	Non-ovulating Area
32x28	Non-ovulating Area
32x31	Non-ovulating Area
32x32	Ovulating Area
32x41	Ovulating Area
32x42	Ovulating Area
33x15	Ovulating Area
33x16	Ovulating Area
33x17	Non-ovulating Area
33x18	Non-ovulating Area
33x21	Non-ovulating Area
33x22	Non-ovulating Area
33x25	Non-ovulating Area
33x26	Non-ovulating Area
33x27	Non-ovulating Area
33x31	Non-ovulating Area
33x32	Ovulating Area
33x42	Ovulating Area
34x16	Ovulating Area
34x17	Non-ovulating Area
34x18	Non-ovulating Area
34x19	Non-ovulating Area
34x20	Non-ovulating Area
34x23	Non-ovulating Area
34x24	Non-ovulating Area
34x25	Non-ovulating Area
34x26	Non-ovulating Area
34x27	Non-ovulating Area
34x31	Non-ovulating Area
34x32	Ovulating Area
34x33	Ovulating Area
34x42	Ovulating Area
35x16	Ovulating Area
35x17	Non-ovulating Area
35x18	Non-ovulating Area
35x19	Non-ovulating Area
35x25	Non-ovulating Area
35x26	Non-ovulating Area
35x27	Non-ovulating Area
35x28	Non-ovulating Area
35x30	Non-ovulating Area
35x31	Non-ovulating Area
35x32	Non-ovulating Area
35x33	Ovulating Area
36x16	Ovulating Area
36x17	Non-ovulating Area
36x18	Non-ovulating Area
36x26	Non-ovulating Area
36x28	Non-ovulating Area
36x29	Non-ovulating Area
36x30	Non-ovulating Area
36x33	Ovulating Area
36x34	Ovulating Area
36x35	Ovulating Area
37x15	Ovulating Area
37x16	Ovulating Area
37x17	Non-ovulating Area
37x18	Non-ovulating Area
37x26	Non-ovulating Area
37x28	Non-ovulating Area
37x29	Non-ovulating Area
37x32	Ovulating Area
37x33	Ovulating Area
37x34	Ovulating Area
37x35	Ovulating Area
38x15	Ovulating Area
38x17	Non-ovulating Area
38x26	Non-ovulating Area
38x27	Non-ovulating Area
38x28	Non-ovulating Area
38x29	Non-ovulating Area
38x30	Ovulating Area
38x31	Ovulating Area
38x38	Ovulating Area
39x14	Non-ovulating Area
39x16	Non-ovulating Area
39x17	Non-ovulating Area
39x26	Non-ovulating Area
39x27	Non-ovulating Area
39x28	Non-ovulating Area
39x29	Non-ovulating Area
39x30	Ovulating Area
39x39	Ovulating Area
3x11	Non-ovulating Area
3x16	Non-ovulating Area
3x29	Non-ovulating Area
3x8	Non-ovulating Area
3x9	Non-ovulating Area
40x11	Ovulating Area
40x12	Ovulating Area
40x13	Ovulating Area
40x14	Ovulating Area
40x15	Non-ovulating Area
40x16	Non-ovulating Area
40x17	Non-ovulating Area
40x26	Non-ovulating Area
40x27	Non-ovulating Area
40x28	Non-ovulating Area
40x29	Non-ovulating Area
40x30	Ovulating Area
40x39	Ovulating Area
41x10	Ovulating Area
41x11	Ovulating Area
41x12	Non-ovulating Area
41x13	Non-ovulating Area
41x14	Non-ovulating Area
41x17	Non-ovulating Area
41x18	Non-ovulating Area
41x25	Non-ovulating Area
41x26	Non-ovulating Area
41x28	Non-ovulating Area
41x29	Non-ovulating Area
41x30	Ovulating Area
41x39	Ovulating Area
41x9	Ovulating Area
42x12	Non-ovulating Area
42x13	Non-ovulating Area
42x18	Non-ovulating Area
42x19	Non-ovulating Area
42x21	Non-ovulating Area
42x22	Non-ovulating Area
42x26	Non-ovulating Area
42x27	Non-ovulating Area
42x28	Non-ovulating Area
42x29	Non-ovulating Area
42x30	Ovulating Area
42x39	Ovulating Area
43x12	Non-ovulating Area
43x13	Non-ovulating Area
43x18	Non-ovulating Area
43x19	Non-ovulating Area
43x20	Non-ovulating Area
43x21	Non-ovulating Area
43x24	Non-ovulating Area
43x26	Non-ovulating Area
43x29	Ovulating Area
43x30	Ovulating Area
43x31	Non-ovulating Area
43x38	Ovulating Area
44x13	Non-ovulating Area
44x18	Non-ovulating Area
44x19	Non-ovulating Area
44x20	Non-ovulating Area
44x21	Non-ovulating Area
44x24	Non-ovulating Area
44x25	Non-ovulating Area
44x29	Non-ovulating Area
44x30	Ovulating Area
45x13	Non-ovulating Area
45x14	Non-ovulating Area
45x19	Non-ovulating Area
45x20	Non-ovulating Area
46x31	Non-ovulating Area
4x10	Non-ovulating Area
4x11	Non-ovulating Area
4x12	Non-ovulating Area
4x13	Non-ovulating Area
4x14	Non-ovulating Area
4x15	Non-ovulating Area
4x16	Non-ovulating Area
4x43	Non-ovulating Area
4x44	Non-ovulating Area
4x8	Non-ovulating Area
4x9	Non-ovulating Area
5x10	Non-ovulating Area
5x11	Non-ovulating Area
5x15	Non-ovulating Area
5x16	Non-ovulating Area
5x42	Non-ovulating Area
5x43	Non-ovulating Area
5x44	Non-ovulating Area
5x8	Non-ovulating Area
5x9	Non-ovulating Area
6x16	Non-ovulating Area
6x17	Non-ovulating Area
6x18	Non-ovulating Area
6x41	Non-ovulating Area
6x42	Non-ovulating Area
6x43	Non-ovulating Area
6x44	Non-ovulating Area
6x5	Non-ovulating Area
6x8	Non-ovulating Area
6x9	Non-ovulating Area
7x18	Non-ovulating Area
7x39	Non-ovulating Area
7x40	Non-ovulating Area
7x42	Non-ovulating Area
7x43	Non-ovulating Area
7x44	Non-ovulating Area
7x5	Non-ovulating Area
7x8	Non-ovulating Area
8x18	Non-ovulating Area
8x37	Non-ovulating Area
8x38	Non-ovulating Area
8x44	Non-ovulating Area
8x45	Non-ovulating Area
9x35	Non-ovulating Area
9x37	Non-ovulating Area
9x45	Non-ovulating Area
9x6	Non-ovulating Area

## Sheet: Oligo
These are some oligo sequences we used during the library construction process.
Name	Sequence
Round1_linker	CATGGCACGACTGCATCGGACGATCATGGG
Round1_blocking	CCCATGATCGTCCGATGCAGTCGTGCCATG
Round 2 linker	CAAGTATGCAGCGCGCTCAAGCACGTGGAT
Round 2 blocking	ATCCACGTGCTTGAGCGCGCTGCATACTTG
RT_primer	/5Phos/TGCAGTCGTGCCATGAGATGTGTATAAGAGACAGNNNNNNNNNN/iBiodT/TTTTTTTTTTTTTTVN
TSO	AAGCAGTGGTATCAACGCAGAGTGAATrGrG+G
P7	GTCTCGTGGGCTCGGAGATGTGTATAAGAGACAGCATCGGCGTACGACT
RNA_PCR_primer	AAGCAGTGGTATCAACGCAGAGT
Round1_01	/5Phos/CGCGCTGCATACTTGAACGTGATCCCATGATCGTCCGA
Round1_02	/5Phos/CGCGCTGCATACTTGAAACATCGCCCATGATCGTCCGA
Round1_03	/5Phos/CGCGCTGCATACTTGATGCCTAACCCATGATCGTCCGA
Round1_04	/5Phos/CGCGCTGCATACTTGAGTGGTCACCCATGATCGTCCGA
Round1_05	/5Phos/CGCGCTGCATACTTGACCACTGTCCCATGATCGTCCGA
Round1_06	/5Phos/CGCGCTGCATACTTGACATTGGCCCCATGATCGTCCGA
Round1_07	/5Phos/CGCGCTGCATACTTGCAGATCTGCCCATGATCGTCCGA
Round1_08	/5Phos/CGCGCTGCATACTTGCATCAAGTCCCATGATCGTCCGA
Round1_09	/5Phos/CGCGCTGCATACTTGCGCTGATCCCCATGATCGTCCGA
Round1_10	/5Phos/CGCGCTGCATACTTGACAAGCTACCCATGATCGTCCGA
Round1_11	/5Phos/CGCGCTGCATACTTGCTGTAGCCCCCATGATCGTCCGA
Round1_12	/5Phos/CGCGCTGCATACTTGAGTACAAGCCCATGATCGTCCGA
Round1_13	/5Phos/CGCGCTGCATACTTGAACAACCACCCATGATCGTCCGA
Round1_14	/5Phos/CGCGCTGCATACTTGAACCGAGACCCATGATCGTCCGA
Round1_15	/5Phos/CGCGCTGCATACTTGAACGCTTACCCATGATCGTCCGA
Round1_16	/5Phos/CGCGCTGCATACTTGAAGACGGACCCATGATCGTCCGA
Round1_17	/5Phos/CGCGCTGCATACTTGAAGGTACACCCATGATCGTCCGA
Round1_18	/5Phos/CGCGCTGCATACTTGACACAGAACCCATGATCGTCCGA
Round1_19	/5Phos/CGCGCTGCATACTTGACAGCAGACCCATGATCGTCCGA
Round1_20	/5Phos/CGCGCTGCATACTTGACCTCCAACCCATGATCGTCCGA
Round1_21	/5Phos/CGCGCTGCATACTTGACGCTCGACCCATGATCGTCCGA
Round1_22	/5Phos/CGCGCTGCATACTTGACGTATCACCCATGATCGTCCGA
Round1_23	/5Phos/CGCGCTGCATACTTGACTATGCACCCATGATCGTCCGA
Round1_24	/5Phos/CGCGCTGCATACTTGAGAGTCAACCCATGATCGTCCGA
Round1_25	/5Phos/CGCGCTGCATACTTGTGTGATACCCCATGATCGTCCGA
Round1_26	/5Phos/CGCGCTGCATACTTGAGCAGGAACCCATGATCGTCCGA
Round1_27	/5Phos/CGCGCTGCATACTTGAGTCACTACCCATGATCGTCCGA
Round1_28	/5Phos/CGCGCTGCATACTTGATCCTGTACCCATGATCGTCCGA
Round1_29	/5Phos/CGCGCTGCATACTTGATTGAGGACCCATGATCGTCCGA
Round1_30	/5Phos/CGCGCTGCATACTTGCAACCACACCCATGATCGTCCGA
Round1_31	/5Phos/CGCGCTGCATACTTGGACTAGTACCCATGATCGTCCGA
Round1_32	/5Phos/CGCGCTGCATACTTGCAATGGAACCCATGATCGTCCGA
Round1_33	/5Phos/CGCGCTGCATACTTGCACTTCGACCCATGATCGTCCGA
Round1_34	/5Phos/CGCGCTGCATACTTGCAGCGTTACCCATGATCGTCCGA
Round1_35	/5Phos/CGCGCTGCATACTTGCATACCAACCCATGATCGTCCGA
Round1_36	/5Phos/CGCGCTGCATACTTGCCAGTTCACCCATGATCGTCCGA
Round1_37	/5Phos/CGCGCTGCATACTTGCCGAAGTACCCATGATCGTCCGA
Round1_38	/5Phos/CGCGCTGCATACTTGCCGTGAGACCCATGATCGTCCGA
Round1_39	/5Phos/CGCGCTGCATACTTGCCTCCTGACCCATGATCGTCCGA
Round1_40	/5Phos/CGCGCTGCATACTTGCGAACTTACCCATGATCGTCCGA
Round1_41	/5Phos/CGCGCTGCATACTTGCGACTGGACCCATGATCGTCCGA
Round1_42	/5Phos/CGCGCTGCATACTTGCGCATACACCCATGATCGTCCGA
Round1_43	/5Phos/CGCGCTGCATACTTGCTCAATGACCCATGATCGTCCGA
Round1_44	/5Phos/CGCGCTGCATACTTGCTGAGCCACCCATGATCGTCCGA
Round1_45	/5Phos/CGCGCTGCATACTTGCTGGCATACCCATGATCGTCCGA
Round1_46	/5Phos/CGCGCTGCATACTTGGAATCTGACCCATGATCGTCCGA
Round1_47	/5Phos/CGCGCTGCATACTTGCAAGACTACCCATGATCGTCCGA
Round1_48	/5Phos/CGCGCTGCATACTTGGAGCTGAACCCATGATCGTCCGA
Round1_49	/5Phos/CGCGCTGCATACTTGGATAGACACCCATGATCGTCCGA
Round1_50	/5Phos/CGCGCTGCATACTTGGCCACATACCCATGATCGTCCGA
Round2_01	/5Phos/CATCGGCGTACGACTAACGTGATATCCACGTGCTTGAG
Round2_02	/5Phos/CATCGGCGTACGACTAAACATCGATCCACGTGCTTGAG
Round2_03	/5Phos/CATCGGCGTACGACTATGCCTAAATCCACGTGCTTGAG
Round2_04	/5Phos/CATCGGCGTACGACTAGTGGTCAATCCACGTGCTTGAG
Round2_05	/5Phos/CATCGGCGTACGACTACCACTGTATCCACGTGCTTGAG
Round2_06	/5Phos/CATCGGCGTACGACTACATTGGCATCCACGTGCTTGAG
Round2_07	/5Phos/CATCGGCGTACGACTCAGATCTGATCCACGTGCTTGAG
Round2_08	/5Phos/CATCGGCGTACGACTCATCAAGTATCCACGTGCTTGAG
Round2_09	/5Phos/CATCGGCGTACGACTTACAAGGGATCCACGTGCTTGAG
Round2_10	/5Phos/CATCGGCGTACGACTACAAGCTAATCCACGTGCTTGAG
Round2_11	/5Phos/CATCGGCGTACGACTCTGTAGCCATCCACGTGCTTGAG
Round2_12	/5Phos/CATCGGCGTACGACTAGTACAAGATCCACGTGCTTGAG
Round2_13	/5Phos/CATCGGCGTACGACTAACAACCAATCCACGTGCTTGAG
Round2_14	/5Phos/CATCGGCGTACGACTAACCGAGAATCCACGTGCTTGAG
Round2_15	/5Phos/CATCGGCGTACGACTAACGCTTAATCCACGTGCTTGAG
Round2_16	/5Phos/CATCGGCGTACGACTAAGACGGAATCCACGTGCTTGAG
Round2_17	/5Phos/CATCGGCGTACGACTAAGGTACAATCCACGTGCTTGAG
Round2_18	/5Phos/CATCGGCGTACGACTACACAGAAATCCACGTGCTTGAG
Round2_19	/5Phos/CATCGGCGTACGACTACAGCAGAATCCACGTGCTTGAG
Round2_20	/5Phos/CATCGGCGTACGACTACCTCCAAATCCACGTGCTTGAG
Round2_21	/5Phos/CATCGGCGTACGACTACGCTCGAATCCACGTGCTTGAG
Round2_22	/5Phos/CATCGGCGTACGACTACGTATCAATCCACGTGCTTGAG
Round2_23	/5Phos/CATCGGCGTACGACTACTATGCAATCCACGTGCTTGAG
Round2_24	/5Phos/CATCGGCGTACGACTAGAGTCAAATCCACGTGCTTGAG
Round2_25	/5Phos/CATCGGCGTACGACTAGATCGCAATCCACGTGCTTGAG
Round2_26	/5Phos/CATCGGCGTACGACTAGCAGGAAATCCACGTGCTTGAG
Round2_27	/5Phos/CATCGGCGTACGACTAGTCACTAATCCACGTGCTTGAG
Round2_28	/5Phos/CATCGGCGTACGACTATCCTGTAATCCACGTGCTTGAG
Round2_29	/5Phos/CATCGGCGTACGACTATTGAGGAATCCACGTGCTTGAG
Round2_30	/5Phos/CATCGGCGTACGACTCAACCACAATCCACGTGCTTGAG
Round2_31	/5Phos/CATCGGCGTACGACTGACTAGTAATCCACGTGCTTGAG
Round2_32	/5Phos/CATCGGCGTACGACTCAATGGAAATCCACGTGCTTGAG
Round2_33	/5Phos/CATCGGCGTACGACTCACTTCGAATCCACGTGCTTGAG
Round2_34	/5Phos/CATCGGCGTACGACTCAGCGTTAATCCACGTGCTTGAG
Round2_35	/5Phos/CATCGGCGTACGACTCATACCAAATCCACGTGCTTGAG
Round2_36	/5Phos/CATCGGCGTACGACTCCAGTTCAATCCACGTGCTTGAG
Round2_37	/5Phos/CATCGGCGTACGACTCCGAAGTAATCCACGTGCTTGAG
Round2_38	/5Phos/CATCGGCGTACGACTCCGTGAGAATCCACGTGCTTGAG
Round2_39	/5Phos/CATCGGCGTACGACTCCTCCTGAATCCACGTGCTTGAG
Round2_40	/5Phos/CATCGGCGTACGACTCGAACTTAATCCACGTGCTTGAG
Round2_41	/5Phos/CATCGGCGTACGACTCGACTGGAATCCACGTGCTTGAG
Round2_42	/5Phos/CATCGGCGTACGACTCGCATACAATCCACGTGCTTGAG
Round2_43	/5Phos/CATCGGCGTACGACTCTCAATGAATCCACGTGCTTGAG
Round2_44	/5Phos/CATCGGCGTACGACTCTGAGCCAATCCACGTGCTTGAG
Round2_45	/5Phos/CATCGGCGTACGACTCTGGCATAATCCACGTGCTTGAG
Round2_46	/5Phos/CATCGGCGTACGACTGAATCTGAATCCACGTGCTTGAG
Round2_47	/5Phos/CATCGGCGTACGACTCAAGACTAATCCACGTGCTTGAG
Round2_48	/5Phos/CATCGGCGTACGACTGAGCTGAAATCCACGTGCTTGAG
Round2_49	/5Phos/CATCGGCGTACGACTGATAGACAATCCACGTGCTTGAG
Round2_50	/5Phos/CATCGGCGTACGACTGCCACATAATCCACGTGCTTGAG
