# Supplementary material for: Participation of preovulatory follicles in the activation of primordial follicles in mouse ovaries
Source: Int J Biol Sci. 2024 Jul 8;20(10):3863–80. doi: 10.7150/ijbs.95020 (PMC11302884; doi:10.7150/ijbs.95020)
Supplement: Supplementary file 3 — Supplementary table 2. [file ijbsv20p3863s3.csv]

Differentially expressed genes of mesenchymal cell in ovulatory area and non-ovulatory area.
	p_val	avg_log2FC	pct.1	pct.2	gene
Ereg	1.39E-21	1.479847278	1	0.768	Ereg
Il11	2.75E-19	0.835045862	0.466	0.08	Il11
Acsl4	4.98E-19	0.93006743	1	0.935	Acsl4
Tnfsf15	1.20E-18	0.875902348	0.384	0.051	Tnfsf15
Pcsk5	7.23E-18	1.122798741	1	0.995	Pcsk5
Errfi1	3.31E-17	1.107230716	1	0.778	Errfi1
Tead1	7.25E-17	0.925653251	1	0.969	Tead1
Cblb	1.27E-15	0.851457508	1	0.906	Cblb
Ccn1	1.53E-15	0.84688219	0.795	0.312	Ccn1
Itga5	4.76E-15	1.233650903	0.836	0.452	Itga5
Thbd	1.52E-14	0.848436474	0.589	0.193	Thbd
Nmnat2	2.07E-14	0.875142609	0.603	0.193	Nmnat2
Nr4a2	2.28E-14	0.491530438	0.466	0.111	Nr4a2
Abi1	2.96E-14	0.613773875	1	0.966	Abi1
Lrrfip1	4.39E-14	0.830986496	0.945	0.611	Lrrfip1
Tnc	7.14E-14	1.424470559	0.89	0.604	Tnc
Kcnk10	1.87E-13	0.930955376	0.342	0.06	Kcnk10
Ptx3	2.19E-13	0.503762993	0.384	0.077	Ptx3
Slc2a1	4.86E-13	0.531759998	0.534	0.157	Slc2a1
Nr4a3	5.08E-13	0.639605771	0.548	0.179	Nr4a3
B4galt5	7.13E-13	0.853028281	0.959	0.621	B4galt5
Pdzrn3	7.23E-13	0.812831889	1	0.93	Pdzrn3
Adamts4	8.89E-13	0.82162294	0.877	0.435	Adamts4
Lpp	4.31E-12	0.628548843	1	0.998	Lpp
Serpine1	4.77E-12	0.369801187	0.233	0.027	Serpine1
Far1	5.25E-12	0.752936576	1	0.913	Far1
Slit3	7.13E-12	0.788979581	1	0.986	Slit3
Il6	8.00E-12	0.313825874	0.342	0.068	Il6
Lrrk2	8.22E-12	0.983827888	0.959	0.667	Lrrk2
Bdnf	1.25E-11	0.828379588	0.658	0.283	Bdnf
Nxn	1.27E-11	0.930200955	1	0.886	Nxn
Rras2	1.27E-11	0.793055705	0.918	0.57	Rras2
Runx1	1.47E-11	0.769882205	1	0.872	Runx1
Prune2	1.79E-11	0.904766854	0.959	0.696	Prune2
Timp1	1.93E-11	0.891342248	0.849	0.476	Timp1
Bmper	2.16E-11	0.804379191	0.932	0.729	Bmper
Hif1a	2.23E-11	0.762315631	0.959	0.717	Hif1a
Pdlim5	2.32E-11	0.740337037	0.932	0.732	Pdlim5
Bach1	2.35E-11	0.716378474	0.877	0.51	Bach1
Ugdh	2.62E-11	0.743913621	0.904	0.505	Ugdh
Vcan	4.40E-11	0.642935719	1	0.949	Vcan
Alpl	4.92E-11	0.72184658	0.863	0.478	Alpl
Egr1	5.23E-11	0.738489424	0.877	0.587	Egr1
Actn1	6.90E-11	0.861108805	0.986	0.85	Actn1
Pde4d	7.49E-11	0.750616393	1	0.901	Pde4d
Vcl	1.15E-10	0.634613324	0.986	0.87	Vcl
Pappa2	1.23E-10	1.018666945	0.712	0.367	Pappa2
Chrdl2	1.26E-10	0.307750213	0.219	0.029	Chrdl2
Etv6	1.52E-10	0.481687249	1	0.964	Etv6
Frmd5	1.62E-10	0.41601695	1	1	Frmd5
Jarid2	1.84E-10	0.636887286	0.932	0.833	Jarid2
Plpp3	2.78E-10	0.635764041	1	0.928	Plpp3
Pappa	3.12E-10	1.118952242	0.945	0.739	Pappa
Adamts9	3.60E-10	0.614047624	1	0.952	Adamts9
Ngf	3.61E-10	0.799415738	0.493	0.167	Ngf
Col4a1	3.96E-10	0.498533281	1	0.981	Col4a1
Tenm3	4.63E-10	1.028860295	0.973	0.824	Tenm3
Ptprj	5.87E-10	0.733100023	0.877	0.534	Ptprj
Sipa1l2	6.90E-10	0.689457247	0.89	0.512	Sipa1l2
Tnfaip6	1.21E-09	0.486940739	0.534	0.196	Tnfaip6
Mamld1	1.33E-09	0.65798621	0.932	0.606	Mamld1
Cacna1c	1.35E-09	0.684075869	1	0.973	Cacna1c
Uap1	1.48E-09	0.438717531	0.507	0.171	Uap1
Abcc1	1.49E-09	0.64133998	0.836	0.444	Abcc1
Rdh10	1.52E-09	0.763463881	0.808	0.466	Rdh10
Mt2	1.60E-09	0.558689677	0.808	0.435	Mt2
Cd44	1.61E-09	0.647112297	0.767	0.403	Cd44
Galnt16	1.98E-09	0.596922204	0.616	0.256	Galnt16
Srxn1	2.05E-09	0.580345687	0.493	0.181	Srxn1
Epb41l4a	2.40E-09	0.574816421	0.616	0.278	Epb41l4a
Phldb2	2.77E-09	0.673847192	1	0.836	Phldb2
Olr1	3.77E-09	0.343150212	0.26	0.053	Olr1
Rad18	4.90E-09	0.960546092	0.685	0.353	Rad18
Tpcn2	5.08E-09	0.337275769	0.466	0.152	Tpcn2
App	5.87E-09	0.535413371	1	0.937	App
Ptgs2	5.91E-09	0.818654693	0.63	0.292	Ptgs2
Alcam	5.93E-09	0.817325754	0.877	0.558	Alcam
Glis3	6.20E-09	0.611863399	0.904	0.609	Glis3
Fam110c	6.95E-09	0.282522907	0.616	0.229	Fam110c
Flnb	7.94E-09	0.681579527	0.863	0.527	Flnb
Thbs1	1.19E-08	0.945232052	0.986	0.886	Thbs1
Fstl1	1.30E-08	0.656029718	0.945	0.802	Fstl1
Brinp1	1.40E-08	0.901115272	0.397	0.138	Brinp1
Steap2	1.53E-08	0.482733301	0.726	0.353	Steap2
Ext1	1.78E-08	0.485733747	1	0.988	Ext1
Cdk17	2.21E-08	0.485382227	0.959	0.58	Cdk17
Dpysl3	2.95E-08	0.676317266	0.932	0.85	Dpysl3
Csgalnact1	3.06E-08	0.739089747	0.836	0.495	Csgalnact1
Smndc1	3.32E-08	0.317020855	0.575	0.222	Smndc1
Senp5	3.32E-08	0.394124482	0.849	0.495	Senp5
Fermt2	3.52E-08	0.47894158	0.973	0.771	Fermt2
Aig1	3.68E-08	0.526903652	0.822	0.403	Aig1
Efna5	3.69E-08	0.946898516	0.877	0.626	Efna5
Cald1	3.90E-08	0.515304201	1	0.986	Cald1
Col12a1	4.04E-08	0.710026498	0.904	0.628	Col12a1
Tgfbr1	4.33E-08	0.629110615	1	0.85	Tgfbr1
Stard13	4.51E-08	0.582405124	0.712	0.36	Stard13
Il33	4.61E-08	0.425604679	0.342	0.104	Il33
Klf6	4.62E-08	0.543824341	0.863	0.558	Klf6
Pvt1	4.76E-08	0.648606025	0.918	0.732	Pvt1
Nek6	4.95E-08	0.364415248	0.918	0.51	Nek6
Mical2	5.43E-08	0.524704433	0.945	0.541	Mical2
Nrp1	5.45E-08	0.586853073	0.986	0.87	Nrp1
Mpp7	6.15E-08	0.893354722	0.863	0.618	Mpp7
Arhgap20	6.47E-08	0.577357291	0.671	0.331	Arhgap20
Il1r1	6.48E-08	0.522009139	0.945	0.734	Il1r1
Sh3pxd2b	6.57E-08	0.596537547	0.849	0.488	Sh3pxd2b
Ptpn2	7.10E-08	0.537911349	0.904	0.597	Ptpn2
Lox	7.28E-08	0.577684661	0.753	0.406	Lox
Prkca	7.35E-08	0.538687345	0.986	0.725	Prkca
Gm12715	7.41E-08	0.508396971	0.89	0.536	Gm12715
Actg1	8.07E-08	0.510067895	1	0.857	Actg1
Trio	9.44E-08	0.458866228	1	0.872	Trio
Dgat1	9.84E-08	0.284612296	0.493	0.181	Dgat1
Nr4a1	9.87E-08	0.430021317	0.63	0.285	Nr4a1
Ltbp1	1.00E-07	0.549738304	1	0.85	Ltbp1
Slc7a8	1.01E-07	0.772341283	0.945	0.814	Slc7a8
Procr	1.14E-07	0.478481767	0.534	0.237	Procr
Yes1	1.25E-07	0.52093993	0.904	0.604	Yes1
Adcy2	1.28E-07	0.78754356	0.822	0.505	Adcy2
Ell2	1.33E-07	0.426116906	0.74	0.399	Ell2
Col4a2	1.47E-07	0.434999449	1	0.957	Col4a2
Gem	1.68E-07	0.35566129	0.534	0.227	Gem
Cnn1	1.69E-07	0.354562627	0.493	0.191	Cnn1
Zfp281	1.74E-07	0.490763995	0.589	0.283	Zfp281
Plekho2	1.92E-07	0.387985219	0.658	0.302	Plekho2
Dlg1	2.08E-07	0.617007472	0.973	0.862	Dlg1
Marchf3	2.25E-07	0.649298169	0.877	0.587	Marchf3
Spred1	2.68E-07	0.551063409	0.973	0.775	Spred1
Prkg2	2.68E-07	0.423311563	0.603	0.285	Prkg2
Gcnt2	3.21E-07	0.617750523	0.589	0.297	Gcnt2
Adam19	4.02E-07	0.579416843	0.849	0.51	Adam19
Atp13a3	4.16E-07	0.476711379	0.959	0.72	Atp13a3
Btbd3	4.25E-07	0.531458926	0.74	0.476	Btbd3
Egfr	4.33E-07	0.581767305	1	0.969	Egfr
Fosb	4.58E-07	0.565366184	0.411	0.159	Fosb
Rtkn2	4.71E-07	0.357380905	0.26	0.072	Rtkn2
Gfod1	4.76E-07	0.508541682	0.863	0.553	Gfod1
Gm6225	5.22E-07	0.37451272	0.288	0.085	Gm6225
Spry2	5.69E-07	0.380253183	0.534	0.246	Spry2
Sdc4	6.58E-07	0.349272859	0.822	0.464	Sdc4
Slc41a2	6.86E-07	0.315886335	0.493	0.205	Slc41a2
Ifrd1	7.03E-07	0.399671305	0.863	0.505	Ifrd1
Rbms3	7.04E-07	0.45357679	1	0.983	Rbms3
Unc5d	7.28E-07	0.357188454	0.507	0.21	Unc5d
Ier3	7.66E-07	0.332498578	0.37	0.13	Ier3
Olfr1033	7.75E-07	0.411891616	0.685	0.362	Olfr1033
Gfpt2	8.05E-07	0.469292788	0.726	0.411	Gfpt2
Rnd3	8.84E-07	0.428127595	0.808	0.502	Rnd3
Zfp948	9.27E-07	0.444989319	0.753	0.437	Zfp948
Foxp1	9.51E-07	0.526821454	0.986	0.942	Foxp1
Pde10a	1.05E-06	0.514647877	1	0.99	Pde10a
Stc1	1.12E-06	0.266989818	0.397	0.145	Stc1
Has1	1.12E-06	0.305970188	0.452	0.181	Has1
Abhd5	1.14E-06	0.372497997	0.479	0.208	Abhd5
Metrnl	1.31E-06	0.297402904	0.301	0.094	Metrnl
Sox5	1.35E-06	0.304556393	1	0.998	Sox5
Fem1b	1.41E-06	0.37968139	0.74	0.406	Fem1b
Bin1	1.56E-06	0.589743093	0.658	0.355	Bin1
Cldn1	1.58E-06	0.270781261	0.26	0.075	Cldn1
Suco	1.59E-06	0.386549258	0.877	0.558	Suco
Mid1.ps1	1.71E-06	0.253269439	0.37	0.13	Mid1.ps1
Gm48228	1.72E-06	0.461820232	0.808	0.493	Gm48228
Rian	1.80E-06	0.326460353	0.329	0.111	Rian
Tpm4	1.85E-06	0.480129219	0.986	0.836	Tpm4
Zswim6	2.30E-06	0.479402429	1	0.785	Zswim6
Eif1a	2.31E-06	0.385682671	0.808	0.471	Eif1a
Metap1	2.50E-06	0.287715049	0.603	0.285	Metap1
Myh9	2.67E-06	0.444253738	0.959	0.906	Myh9
Cd200	2.67E-06	0.466957472	0.822	0.539	Cd200
Rnf180	2.99E-06	0.485783026	0.986	0.792	Rnf180
Ttc39b	3.03E-06	0.440616085	0.932	0.737	Ttc39b
Dclk1	3.08E-06	0.35166834	0.534	0.239	Dclk1
Akr1b8	3.89E-06	0.321842703	0.726	0.382	Akr1b8
Ier5	4.06E-06	0.261464364	0.233	0.065	Ier5
Parva	4.07E-06	0.52075678	0.986	0.884	Parva
Mt1	4.09E-06	0.48346705	0.877	0.635	Mt1
Nedd4l	4.09E-06	0.437077292	0.959	0.713	Nedd4l
Cfap69	4.12E-06	0.359808926	0.493	0.227	Cfap69
Ybx3	4.33E-06	0.423960743	0.849	0.536	Ybx3
Lpcat3	4.64E-06	0.384756516	0.877	0.606	Lpcat3
Msn	4.74E-06	0.439728475	0.932	0.676	Msn
Ywhaz	4.75E-06	0.325283996	0.986	0.872	Ywhaz
Junb	4.94E-06	0.373210992	0.712	0.406	Junb
Ttc19	4.99E-06	0.371404853	0.808	0.478	Ttc19
Usp53	5.04E-06	0.636726256	0.89	0.693	Usp53
Lims1	5.05E-06	0.392950346	0.986	0.884	Lims1
Nupr1	5.32E-06	0.339868416	0.274	0.089	Nupr1
Snd1	5.56E-06	0.393387732	1	0.894	Snd1
Actg2	5.66E-06	0.62495638	0.699	0.406	Actg2
Nudt4	5.81E-06	0.451704365	0.863	0.638	Nudt4
Taok3	5.84E-06	0.416012894	0.89	0.691	Taok3
Gpr39	6.02E-06	0.486314224	0.534	0.268	Gpr39
Tbc1d1	6.59E-06	0.37416428	0.863	0.582	Tbc1d1
Tnfrsf11b	7.00E-06	0.298626414	0.219	0.06	Tnfrsf11b
Irs2	7.29E-06	0.274770173	0.466	0.21	Irs2
Spsb1	7.39E-06	0.429959529	0.986	0.877	Spsb1
Areg	7.67E-06	0.309181585	0.26	0.082	Areg
Il16	8.72E-06	0.36036707	0.397	0.171	Il16
X1700017B05Rik	8.89E-06	0.285530799	0.658	0.333	X1700017B05Rik
Slit2	9.34E-06	0.699073924	0.726	0.488	Slit2
Cdh3	9.52E-06	0.275547851	0.548	0.263	Cdh3
Samd4	1.02E-05	0.434359527	0.863	0.676	Samd4
Chst11	1.07E-05	0.504640078	1	0.959	Chst11
Shroom3	1.08E-05	0.498187777	0.932	0.681	Shroom3
Btg2	1.09E-05	0.42799988	0.644	0.379	Btg2
Ncs1	1.09E-05	0.291154862	0.329	0.126	Ncs1
Thsd7b	1.12E-05	0.615703813	0.849	0.565	Thsd7b
Fgf7	1.13E-05	0.406448683	0.438	0.186	Fgf7
Atg3	1.16E-05	0.302085615	0.658	0.341	Atg3
F3	1.17E-05	0.262247143	0.493	0.225	F3
Ephx2	1.20E-05	0.464445843	0.986	0.865	Ephx2
Maml2	1.21E-05	0.548472762	1	0.937	Maml2
Herc4	1.23E-05	0.426905993	0.959	0.768	Herc4
Acbd3	1.24E-05	0.252502276	0.753	0.408	Acbd3
Chsy3	1.30E-05	0.511088991	0.767	0.519	Chsy3
Gpm6b	1.43E-05	0.524496243	0.863	0.633	Gpm6b
Pdpn	1.44E-05	0.35893255	0.507	0.261	Pdpn
Spop	1.48E-05	0.326533057	0.959	0.742	Spop
Pvr	1.59E-05	0.294720127	0.452	0.21	Pvr
Star	1.66E-05	0.322678997	0.986	0.889	Star
Lncpint	1.68E-05	0.44751612	0.945	0.732	Lncpint
Hk2	1.72E-05	0.467990914	0.603	0.365	Hk2
Sulf1	1.81E-05	0.463107432	0.658	0.36	Sulf1
Ccn2	1.83E-05	0.39498758	0.575	0.292	Ccn2
Rai14	1.83E-05	0.493648119	1	0.896	Rai14
Etf1	1.94E-05	0.356211823	0.973	0.71	Etf1
Crem	1.97E-05	0.398228263	0.822	0.502	Crem
Sgpl1	2.00E-05	0.25185315	0.671	0.362	Sgpl1
Rangap1	2.24E-05	0.297644353	0.425	0.184	Rangap1
Dnajb4	2.37E-05	0.303930856	0.603	0.316	Dnajb4
Fgl2	2.41E-05	0.38945261	0.945	0.734	Fgl2
Rsl1d1	2.53E-05	0.296140946	0.74	0.442	Rsl1d1
Ahr	2.65E-05	0.289655314	0.603	0.319	Ahr
Nop56	3.00E-05	0.362708158	0.767	0.449	Nop56
Rhoj	3.09E-05	0.535338667	0.973	0.812	Rhoj
Lhfp	3.13E-05	0.487892462	0.986	0.923	Lhfp
Ybx1	3.17E-05	0.388276779	1	0.959	Ybx1
Rock2	3.23E-05	0.371729322	0.986	0.901	Rock2
A730049H05Rik	3.30E-05	0.377800076	0.986	0.785	A730049H05Rik
Fosl2	3.40E-05	0.349646541	0.959	0.744	Fosl2
Ldlrad4	3.55E-05	0.389612503	0.973	0.853	Ldlrad4
Pcdh7	3.57E-05	0.368636439	0.986	0.935	Pcdh7
Palld	3.60E-05	0.4085389	1	0.884	Palld
Flrt2	3.61E-05	0.597139672	0.932	0.693	Flrt2
Nfkb1	3.64E-05	0.363333207	0.945	0.669	Nfkb1
Khdrbs3	3.84E-05	0.486344065	0.849	0.618	Khdrbs3
Nop14	3.89E-05	0.257121158	0.466	0.22	Nop14
Ccnyl1	3.92E-05	0.36380139	0.562	0.297	Ccnyl1
Actr3	3.96E-05	0.290149247	0.932	0.681	Actr3
Homer1	4.26E-05	0.390390465	0.753	0.522	Homer1
Pls3	4.39E-05	0.345151804	0.808	0.527	Pls3
Arid5b	4.63E-05	0.391854497	0.986	0.775	Arid5b
Jak2	4.72E-05	0.345625497	0.836	0.558	Jak2
Baiap2l1	5.41E-05	0.346338041	0.288	0.106	Baiap2l1
Adamts1	5.55E-05	0.360512207	1	0.925	Adamts1
Gng12	5.64E-05	0.346555348	0.986	0.766	Gng12
Arl5b	6.20E-05	0.30709437	0.575	0.326	Arl5b
Serpinb6b	6.23E-05	0.259807154	0.507	0.254	Serpinb6b
Tacr3	6.48E-05	0.385428746	0.164	0.043	Tacr3
Ank3	6.57E-05	0.40268843	0.877	0.592	Ank3
Aatf	6.81E-05	0.340656879	0.74	0.461	Aatf
Rnf217	7.02E-05	0.454208773	0.849	0.691	Rnf217
Rps6ka3	7.14E-05	0.392471351	0.973	0.802	Rps6ka3
Arhgap6	7.67E-05	0.501181626	0.986	0.886	Arhgap6
Clcn5	7.88E-05	0.463541271	0.849	0.664	Clcn5
Cers6	7.88E-05	0.450464833	0.986	0.891	Cers6
Fhl2	8.60E-05	0.298494144	0.877	0.601	Fhl2
Tacc1	9.40E-05	0.309968885	1	0.94	Tacc1
Hivep2	9.53E-05	0.398958659	0.986	0.809	Hivep2
Zdbf2	0.000101647	0.304646791	0.411	0.203	Zdbf2
Ppp3ca	0.000104534	0.355405467	1	0.944	Ppp3ca
Lmcd1	0.000106207	0.484062747	0.603	0.336	Lmcd1
Spata5	0.000107188	0.32722914	0.904	0.715	Spata5
Mpzl2	0.000108171	0.273967019	0.603	0.345	Mpzl2
Tubb6	0.000110653	0.32988099	0.575	0.326	Tubb6
Lgals1	0.000111109	0.29765818	0.781	0.49	Lgals1
Ptgis	0.000111852	0.312085227	0.685	0.399	Ptgis
Baz1a	0.000125186	0.295549932	0.726	0.473	Baz1a
Hk1	0.000127215	0.274212441	0.479	0.246	Hk1
Tatdn2	0.000129312	0.266475206	0.397	0.188	Tatdn2
Pim1	0.000132901	0.332308808	0.658	0.391	Pim1
Rtn4	0.000133529	0.310400612	0.973	0.809	Rtn4
Irf2	0.00013405	0.265831536	0.863	0.563	Irf2
Rabgef1	0.000138507	0.335153298	0.548	0.326	Rabgef1
Cnn3	0.000140771	0.371227705	0.945	0.79	Cnn3
Klc1	0.000152131	0.319379436	0.932	0.659	Klc1
Arhgap32	0.000153344	0.548345968	0.959	0.853	Arhgap32
Rgs2	0.000157715	0.345856588	1	0.802	Rgs2
Akap12	0.000161993	0.296329423	0.644	0.401	Akap12
Igf2bp2	0.000167252	0.345974639	0.548	0.321	Igf2bp2
Ctsc	0.000170321	0.391979263	0.603	0.367	Ctsc
X3110082I17Rik	0.000174539	0.2675606	0.411	0.196	X3110082I17Rik
Csnk2a2	0.000177855	0.276272786	0.712	0.42	Csnk2a2
Nipal1	0.000179354	0.37050845	0.397	0.193	Nipal1
Igf1	0.000179521	0.467808055	0.904	0.7	Igf1
Stk40	0.000179595	0.32798458	0.74	0.444	Stk40
Ddx3x	0.000180545	0.289609486	0.973	0.899	Ddx3x
Gm20125	0.000190231	0.45150475	0.644	0.394	Gm20125
Memo1	0.000190626	0.323063199	0.877	0.643	Memo1
Runx2	0.000201741	0.369849322	1	0.971	Runx2
Nsd2	0.00020276	0.286239718	0.822	0.587	Nsd2
Mpzl1	0.000204577	0.303424027	0.795	0.49	Mpzl1
Senp2	0.000204585	0.323883959	0.671	0.42	Senp2
Ctps	0.000207572	0.303301045	0.89	0.553	Ctps
Mybbp1a	0.000210589	0.254361022	0.726	0.444	Mybbp1a
Parg	0.000212312	0.290843725	0.753	0.473	Parg
Anp32b	0.000218845	0.258736591	0.808	0.548	Anp32b
Osmr	0.000227031	0.367056786	0.945	0.763	Osmr
Srgap3	0.000228683	0.371407298	0.781	0.534	Srgap3
Cct7	0.000235067	0.334236506	0.616	0.367	Cct7
Soat1	0.000235455	0.360620124	1	0.973	Soat1
Niban2	0.000238869	0.263262957	0.37	0.174	Niban2
Nmd3	0.000242407	0.259234711	0.521	0.287	Nmd3
Cdc73	0.000252522	0.337172409	0.973	0.855	Cdc73
Rassf8	0.000255879	0.327875151	0.74	0.481	Rassf8
Adam9	0.000256447	0.276664756	0.822	0.522	Adam9
Ctsl	0.000257382	0.370337767	0.849	0.635	Ctsl
Mapre1	0.000260656	0.274160582	0.836	0.556	Mapre1
Shroom4	0.00027315	0.395312526	0.712	0.447	Shroom4
Mdn1	0.000285576	0.287762312	0.89	0.635	Mdn1
Hdac9	0.000306363	0.453592718	0.534	0.314	Hdac9
Foxn2	0.000317845	0.254454879	0.534	0.295	Foxn2
Vgll3	0.000325136	0.296048243	0.822	0.543	Vgll3
St3gal1	0.000332393	0.272688954	0.808	0.575	St3gal1
Nrcam	0.000349541	0.299273945	0.808	0.57	Nrcam
Wdr36	0.000350369	0.302542002	0.466	0.273	Wdr36
Adarb1	0.000352067	0.422958645	0.74	0.486	Adarb1
Pde4b	0.00035551	0.325042933	0.753	0.49	Pde4b
Naca	0.000361593	0.310357526	0.836	0.563	Naca
Frmd6	0.000383799	0.267398052	0.795	0.536	Frmd6
Usp47	0.000396627	0.294531728	0.959	0.775	Usp47
Tra2b	0.000400299	0.267424399	0.877	0.614	Tra2b
Bach2	0.000403819	0.327469076	0.712	0.442	Bach2
Atp8b1	0.000405624	0.250955469	0.973	0.768	Atp8b1
Zfp52	0.000417352	0.27076981	0.822	0.514	Zfp52
Lima1	0.000440616	0.353596756	0.836	0.643	Lima1
Hacd1	0.000463509	0.265726237	0.493	0.263	Hacd1
Ago2	0.000479458	0.326850758	0.918	0.676	Ago2
Skil	0.000488061	0.283985897	0.726	0.495	Skil
Plagl1	0.000530491	0.261441512	0.575	0.329	Plagl1
Gm19610	0.000543248	0.250195374	0.466	0.261	Gm19610
Ripk2	0.000547118	0.256924886	0.425	0.222	Ripk2
Pitpnc1	0.000557983	0.351169695	0.973	0.758	Pitpnc1
Kirrel	0.000566229	0.293450118	0.808	0.587	Kirrel
Scfd2	0.000592713	0.380120471	0.753	0.524	Scfd2
Xdh	0.000603457	0.317558404	0.726	0.483	Xdh
Mid1	0.000605222	0.305314937	0.973	0.845	Mid1
Wdr1	0.000612143	0.30764667	0.74	0.514	Wdr1
Dynll1	0.000673737	0.261916045	0.479	0.273	Dynll1
Piezo2	0.000696144	0.319945075	0.767	0.539	Piezo2
Tsr1	0.000699779	0.275873799	0.438	0.237	Tsr1
Plcl1	0.000702902	0.431604984	0.986	0.894	Plcl1
Adgrl2	0.000746125	0.353591192	0.959	0.831	Adgrl2
Atp9b	0.000812089	0.295599139	0.945	0.7	Atp9b
Rnase4	0.000887867	0.255547963	0.397	0.205	Rnase4
Morrbid	0.000895161	0.27056482	0.507	0.292	Morrbid
Dgkh	0.00103577	0.33456258	0.836	0.577	Dgkh
Gtdc1	0.001057937	0.52671149	0.904	0.698	Gtdc1
Sec24b	0.001058269	0.308429727	0.863	0.64	Sec24b
Abhd17c	0.001218571	0.279887671	0.397	0.225	Abhd17c
Ror2	0.001295159	0.651034005	0.863	0.618	Ror2
Uck2	0.001312727	0.306832267	0.753	0.498	Uck2
Lpgat1	0.001362282	0.377217023	0.918	0.771	Lpgat1
Nopchap1	0.001375613	0.331567141	0.699	0.447	Nopchap1
Emp1	0.001511255	0.334407854	0.493	0.297	Emp1
Thsd7a	0.001522929	0.558721142	0.836	0.655	Thsd7a
Uhrf2	0.001572401	0.31413592	0.795	0.592	Uhrf2
Btbd9	0.001754936	0.295579759	0.945	0.676	Btbd9
Fbln2	0.001839137	0.260263948	0.411	0.229	Fbln2
Bicd1	0.001852689	0.317610714	0.918	0.746	Bicd1
Raf1	0.001964269	0.299956147	0.808	0.57	Raf1
Ptprm	0.002192519	0.35151418	0.959	0.857	Ptprm
Chd7	0.002197943	0.284529355	0.466	0.275	Chd7
Dock5	0.002275055	0.271831671	0.589	0.42	Dock5
Kalrn	0.002412683	0.409258795	0.986	0.785	Kalrn
Hs2st1	0.002501367	0.312885701	0.904	0.64	Hs2st1
Plpp1	0.002505942	0.352583036	0.863	0.597	Plpp1
Btaf1	0.002525968	0.254014805	0.836	0.63	Btaf1
Srgap1	0.002651068	0.375869471	0.863	0.64	Srgap1
Dok6	0.002809514	0.28865812	0.74	0.514	Dok6
Tafa2	0.002894281	0.263216804	0.507	0.297	Tafa2
Tagln	0.002972827	0.321021734	0.685	0.498	Tagln
Oxr1	0.002977642	0.283616997	0.877	0.643	Oxr1
Cbfb	0.003063588	0.26989491	0.822	0.614	Cbfb
Hs3st1	0.003316397	0.325630092	0.781	0.604	Hs3st1
X9530059O14Rik	0.003415806	0.283304325	0.137	0.048	X9530059O14Rik
Dab2	0.003461392	0.376926057	0.877	0.72	Dab2
Zfp516	0.003479424	0.341679782	0.795	0.575	Zfp516
Arrdc3	0.003658503	0.271236707	0.904	0.715	Arrdc3
Tmem200a	0.003774163	0.264858071	0.384	0.225	Tmem200a
Colec12	0.004389064	0.335364607	0.836	0.729	Colec12
Xylt1	0.004728779	0.25952096	0.685	0.461	Xylt1
Muc16	0.004805315	0.259588539	0.26	0.135	Muc16
Ppm1d	0.005387205	0.26395397	0.507	0.321	Ppm1d
Nav3	0.005442692	0.344299922	0.644	0.459	Nav3
Zhx2	0.005512077	0.2969654	0.712	0.512	Zhx2
Gm47283	0.005721334	0.306438645	0.836	0.635	Gm47283
Ror1	0.005994791	0.414780262	0.973	0.901	Ror1
Cpne8	0.006345675	0.270957394	0.534	0.353	Cpne8
Prpf39	0.006426917	0.267075045	0.795	0.611	Prpf39
Ece1	0.007133769	0.263550491	0.945	0.746	Ece1
Loxl2	0.007287999	0.267783159	0.836	0.655	Loxl2
Vapa	0.008082954	0.262087743	0.918	0.819	Vapa
Kcnd2	0.00822228	0.417280618	0.904	0.739	Kcnd2
Synpo	0.008473401	0.305516016	0.863	0.708	Synpo
Pcnx	0.008877311	0.316786921	0.849	0.645	Pcnx
Atxn7l1	0.009244628	0.277401033	0.918	0.763	Atxn7l1
Tpm1	0.009916887	0.265350194	0.986	0.932	Tpm1
Itga1	0.009925537	0.329802207	0.945	0.778	Itga1
Tmem45a	0.011334036	0.271307196	0.712	0.514	Tmem45a
Arhgap31	0.011870625	0.272350276	0.932	0.8	Arhgap31
Fn1	0.013152489	0.409081215	0.945	0.824	Fn1
Peg10	0.013169603	0.282185185	0.644	0.471	Peg10
Fos	0.019245617	0.261075281	0.384	0.261	Fos
Grip1	0.026543952	0.281101839	0.479	0.312	Grip1
Il1rapl1	0.026914121	0.303540778	0.452	0.312	Il1rapl1
Notch2	0.027422587	0.291442864	0.808	0.691	Notch2
Tmtc2	0.038216211	0.282015423	0.986	0.906	Tmtc2
Gm12648	0.038887916	0.294711745	0.986	0.829	Gm12648
Sorcs1	0.048269578	0.268110104	0.205	0.118	Sorcs1
Mitf	0.052705411	0.260690788	0.507	0.399	Mitf
Slc2a13	0.054604261	0.289618372	0.616	0.519	Slc2a13
Acta2	0.070760851	0.26496371	0.89	0.768	Acta2
Plcb1	0.092584551	0.282449928	0.89	0.768	Plcb1
Plxna4	0.375754045	0.26527047	0.781	0.676	Plxna4
